# Supplementary material for: cAMP-Dependent Signaling Pathways as Potential Targets for Inhibition of Plasmodium falciparum Blood Stages
Source: Front Microbiol. 2021 May 24;12:684005. doi: 10.3389/fmicb.2021.684005 (PMC8183823; doi:10.3389/fmicb.2021.684005)
Supplement: Supplementary Table 1 — High confidence PfPKA substrate phosphorylation sites from Patel et al. (2019) and presence of PKA phosphorylation motif. [file Table_1.XLSX]

## Sheet: potential PKA phosphopeptides
	Table S1. High confidence PfPKA substrate phosphorylation sites from Patel et al. PLoS Biol, 2019. 17(5): p. e3000264 and presence of PKA phosphorylation motif
AcNR and position	Gene ID PlasmoDB	Gene name	Gene Symbol	Previous ID(s)	Amino acid phospho site	Phosphorylation Site Position	13 aa sequence window	Molecular Weight	# TM Domains	SignalP Peptide	PKA Phosphorylation motif	PKA subrate target
PF3D7_0104300 2578	PF3D7_0104300	ubiquitin carboxyl-terminal hydrolase 1, putative	UBP1	MAL1P1.34b;PFA0215w;PFA0220w	S	2578	FNKMNHSISEKMG	416036	0	NO	(R|K)xxx(pS|pT)	YES
PF3D7_0303200 391	PF3D7_0303200	HAD superfamily protein, putative		MAL3P1.12;PFC0150w	S	391	KKDRKFSDPTGLS	134737	0	NO	(R|K)x(pS|pT), (R|K)xx(pS|pT)	YES
PF3D7_0407800 120	PF3D7_0407800	protein CINCH	CINCH	MAL4P2.14;PFD0385w	S	120	IQEKKSSYGNNMF	230122	0	NO	(R|K)x(pS|pT), (R|K)xx(pS|pT)	YES
PF3D7_0407800 592	PF3D7_0407800	protein CINCH	CINCH	MAL4P2.14;PFD0385w	S	592	KDMVRNSYNNNNN	230122	0	NO	(R|K)x(pS|pT)	YES
PF3D7_0407800 645	PF3D7_0407800	protein CINCH	CINCH	MAL4P2.14;PFD0385w	T	645	TNYKRETELYDKI	230122	0	NO	(R|K)x(pS|pT), (R|K)xx(pS|pT)	YES
PF3D7_0407800 685	PF3D7_0407800	protein CINCH	CINCH	MAL4P2.14;PFD0385w	S	685	HDKNRNSNISNLY	230122	0	NO	(R|K)x(pS|pT)(R|K)xxx(pS|pT)	YES
PF3D7_0418600 1526	PF3D7_0418600	regulator of chromosome condensation, putative		MAL4P1.175;PFD0900w	S	1526	SNRKKYSDQISYN	236356	0	NO	(R|K)x(pS|pT), (R|K)xx(pS|pT), (R|K)xxx(pS|pT)	YES
PF3D7_0506900 191	PF3D7_0506900	rhomboid protease ROM4	ROM4	MAL5P1.70;PFE0340c	S	191	DDERKISIFSNNE	86653	6	NO	(R|K)x(pS|pT), (R|K)xx(pS|pT)	YES
PF3D7_0506900 266	PF3D7_0506900	rhomboid protease ROM4	ROM4	MAL5P1.70;PFE0340c	T	266	VDNYRNTIDNINE	86653	6	NO	(R|K)x(pS|pT)	YES
PF3D7_0508900 1741	PF3D7_0508900	conserved Plasmodium protein, unknown function		MAL5P1.90;PFE0440w	S	1741	LSRTRHSVHDEKC	370179	0	NO	(R|K)x(pS|pT)(R|K)xxx(pS|pT)	YES
PF3D7_0525800 267	PF3D7_0525800	inner membrane complex protein 1g, putative	IMC1g	MAL5P1.257;PFE1285w	S	267	EKEKRFSSISIYK	34340	0	NO	(R|K)x(pS|pT), (R|K)xx(pS|pT)	YES
PF3D7_0525800 268	PF3D7_0525800	inner membrane complex protein 1g, putative	IMC1g	MAL5P1.257;PFE1285w	S	268	KEKRFSSISIYKS	34340	0	NO	(R|K)xx(pS|pT), (R|K)xxx(pS|pT)	YES
PF3D7_0609800 277	PF3D7_0609800	palmitoyltransferase DHHC2, putative	DHHC2	2270.t00216;MAL6P1.101;PFF0485c	S	277	GVRWRVSVAHENP	33146	4	NO	(R|K)x(pS|pT)(R|K)xxx(pS|pT)	YES
PF3D7_0610400 29	PF3D7_0610400	histone H3	H3	2270.t00211;MAL6P1.106;PFF0510w	S	29	SKAARKSAPISAG	15445	0	NO	(R|K)x(pS|pT)(R|K)xxxx(pS|pT)	YES
PF3D7_0618000 211	PF3D7_0618000	conserved Plasmodium membrane protein, unknown function		2270.t00470;MAL6P1.247;PFF0870w	S	211	RKAKRKSYNNNNN	92754	4	NO	(R|K)x(pS|pT), (R|K)xx(pS|pT)	YES
PF3D7_0706500 650	PF3D7_0706500	conserved Plasmodium protein, unknown function		MAL7P1.204	S	650	NLPKKESASDIDT	196568	0	NO	(R|K)x(pS|pT), (R|K)xx(pS|pT)	YES
PF3D7_0720700 1826	PF3D7_0720700	phosphoinositide-binding protein, putative		MAL7P1.108;MAL7P1.109	S	1826	MNEKRESTDHNYH	258424	4	NO	(R|K)x(pS|pT), (R|K)xx(pS|pT)	YES
PF3D7_0802600 553	PF3D7_0802600	adenylyl cyclase beta	ACbeta	MAL8P1.150	S	553	DNKRRNSLEDKIK	269539	0	NO	(R|K)x(pS|pT), (R|K)xx(pS|pT), (R|K)xxx(pS|pT)	YES
PF3D7_0815600 44	PF3D7_0815600	eukaryotic translation initiation factor 3 subunit G, putative	EIF3G	MAL8P1.83	S	44	EANKKLSYFTNYE	31250	0	NO	(R|K)x(pS|pT), (R|K)xx(pS|pT)	YES
PF3D7_0821800 20	PF3D7_0821800	protein transport protein SEC61 subunit beta, putative	SEC61B	MAL8P1.51	S	20	PARRRQSNASANG	8629	1	NO	(R|K)x(pS|pT), (R|K)xx(pS|pT), (R|K)xxx(pS|pT)	YES
PF3D7_0822900 728	PF3D7_0822900	conserved Plasmodium protein, unknown function		PF08_0035	S	728	KSIKKYSCTNTKN	138241	0	NO	(R|K)x(pS|pT), (R|K)xx(pS|pT)	YES
PF3D7_1008500 355	PF3D7_1008500	protein GPR89, putative		2296.t00400;PF10_0082	S	355	IHTKRLSYDNRRN	154747	10	YES	(R|K)x(pS|pT), (R|K)xx(pS|pT)	YES
PF3D7_1008800 410	PF3D7_1008800	nucleolar protein 5, putative	NOP5	PF10_0085	S	410	NLQKKLSNPNNNV	53409	0	NO	(R|K)x(pS|pT), (R|K)xx(pS|pT)	YES
PF3D7_1010300 104	PF3D7_1010300	succinate dehydrogenase subunit 4, putative	SDH4	PF10_0100	S	104	KNKKKKSNSPLDV	13736	2	NO	(R|K)x(pS|pT), (R|K)xx(pS|pT), (R|K)xxx(pS|pT)	YES
PF3D7_1011800 797	PF3D7_1011800	PRE-binding protein	PREBP	PF10_0115	T	797	LKKRKCTQVDINE	131625	0	NO	(R|K)x(pS|pT), (R|K)xx(pS|pT), (R|K)xxx(pS|pT)	YES
PF3D7_1012700 1200	PF3D7_1012700	NLI interacting factor-like phosphatase, putative	NIF4	PF10_0124	S	1200	NTYKKNSDKNDNP	171011	0	NO	(R|K)x(pS|pT), (R|K)xx(pS|pT)	YES
PF3D7_1021700 3231	PF3D7_1021700	conserved Plasmodium membrane protein, unknown function		PF10_0211;PF10_0212	S	3231	NSLKKLSYNNLTR	830189	5	NO	(R|K)x(pS|pT), (R|K)xx(pS|pT)	YES
PF3D7_1025900 589	PF3D7_1025900	conserved protein, unknown function		PF10_0254;PF10_0255;PF10_0256	S	589	QKKKKNSFFACSP	156662	0	NO	(R|K)x(pS|pT), (R|K)xx(pS|pT), (R|K)xxx(pS|pT)	YES
PF3D7_1026600 174	PF3D7_1026600	conserved Plasmodium protein, unknown function		PF10_0262	S	174	KSPRKSSYNIERK	196490	0	NO	(R|K)x(pS|pT), (R|K)xx(pS|pT)	YES
PF3D7_1026600 324	PF3D7_1026600	conserved Plasmodium protein, unknown function		PF10_0262	S	324	AVENRGSIKYNLI	196490	0	NO	(R|K)x(pS|pT)	YES
PF3D7_1027300 217	PF3D7_1027300	peroxiredoxin	nPrx	PF10_0268	S	217	EKPKKSSTSTQKK	43929	0	NO	(R|K)x(pS|pT), (R|K)xx(pS|pT)	YES
PF3D7_1027300 226	PF3D7_1027300	peroxiredoxin	nPrx	PF10_0268	S	226	TQKKKGSVSSTIS	43929	0	NO	(R|K)x(pS|pT), (R|K)xx(pS|pT), (R|K)xxx(pS|pT)	YES
PF3D7_1027300 228	PF3D7_1027300	peroxiredoxin	nPrx	PF10_0268	S	228	KKKGSVSSTISKK	43929	0	NO	(R|K)xxx(pS|pT)	YES
PF3D7_1110400 1337	PF3D7_1110400	RNA-binding protein, putative		PF11_0111	S	1337	KRKHRDSYDKSFR	173922	0	NO	(R|K)x(pS|pT)(R|K)xxx(pS|pT)	YES
PF3D7_1110400 435	PF3D7_1110400	RNA-binding protein, putative		PF11_0111	S	435	LILKKRSVPLDQK	173922	0	NO	(R|K)x(pS|pT), (R|K)xx(pS|pT)	YES
PF3D7_1124600 23	PF3D7_1124600	ethanolamine kinase	EK	PF11_0257	S	23	QQRKKNSVTTKNF	49913	0	NO	(R|K)x(pS|pT), (R|K)xx(pS|pT), (R|K)xxx(pS|pT)	YES
PF3D7_1124600 25	PF3D7_1124600	ethanolamine kinase	EK	PF11_0257	T	25	RKKNSVTTKNFDN	49913	0	NO	(R|K)xxx(pS|pT)	YES
PF3D7_1125800 20	PF3D7_1125800	kelch domain-containing protein, putative		PF11_0268	S	20	SEEKKASLTTQST	67620	0	NO	(R|K)x(pS|pT), (R|K)xx(pS|pT)	YES
PF3D7_1133400 610	PF3D7_1133400	apical membrane antigen 1	AMA1	PF11_0344	S	610	GEEKRASHTTPVL	72041	1	YES	(R|K)x(pS|pT), (R|K)xx(pS|pT)	YES
PF3D7_1138700 880	PF3D7_1138700	protein KIC5	KIC5	PF11_0398	S	880	KITKLNSIYNENI	222055	0	NO	(R|K)xx(pS|pT)	YES
PF3D7_1251200 351	PF3D7_1251200	coronin		2277.t00492;MAL12P1.489;PFL2460w	S	351	YVPRKNSSIFQED	69014	0	NO	(R|K)x(pS|pT), (R|K)xx(pS|pT)	YES
PF3D7_1343800 6066	PF3D7_1343800	conserved Plasmodium protein, unknown function		MAL13P1.380	S	6066	FQLKRFSQQIEKL	905765	2	NO	(R|K)x(pS|pT), (R|K)xx(pS|pT)	YES
PF3D7_1345800 326	PF3D7_1345800	conserved Plasmodium protein, unknown function		PF13_0243	S	326	QRRDRSSFYEQKE	118919	0	NO	(R|K)x(pS|pT)(R|K)xxx(pS|pT)	YES
PF3D7_1348600 37	PF3D7_1348600	conserved Plasmodium protein, unknown function		PF13_0255	S	37	NDAPRGSKQENLS	44369	0	NO	(R|K)x(pS|pT)	YES
PF3D7_1423300 769	PF3D7_1423300	serine/threonine protein phosphatase 7	PP7	PF14_0224	S	769	NNERHNSERRKRS	112583	0	NO	(R|K)xx(pS|pT)	YES
PF3D7_1455300 14	PF3D7_1455300	conserved protein, unknown function		PF14_0527	S	14	SRKYKLSAGDSTF	69527	0	NO	(R|K)x(pS|pT)(R|K)xxx(pS|pT)	YES
PF3D7_1455300 292	PF3D7_1455300	conserved protein, unknown function		PF14_0527	S	292	MNIKKDSFLDNRN	69527	0	NO	(R|K)x(pS|pT), (R|K)xx(pS|pT)	YES
PF3D7_0407800 379	PF3D7_0407800	protein CINCH	CINCH	MAL4P2.14;PFD0385w	S	379	KRSSVKSNKFDID	230122	0	NO		NO
PF3D7_0407800 688	PF3D7_0407800	protein CINCH	CINCH	MAL4P2.14;PFD0385w	S	688	NRNSNISNLYKRN	230122	0	NO		NO
PF3D7_0517400 566	PF3D7_0517400	FACT complex subunit SPT16, putative	FACT-L	MAL5P1.174;PFE0870w	S	566	AASVIVSDRLRRR	132681	0	NO		NO
PF3D7_0525800 270	PF3D7_0525800	inner membrane complex protein 1g, putative	IMC1g	MAL5P1.257;PFE1285w	S	270	KRFSSISIYKSKD	34340	0	NO		NO
PF3D7_0610400 33	PF3D7_0610400	histone H3	H3	2270.t00211;MAL6P1.106;PFF0510w	S	33	RKSAPISAGIKKP	15445	0	NO		NO
PF3D7_0802600 566	PF3D7_0802600	adenylyl cyclase beta	ACbeta	MAL8P1.150	S	566	KRFTLLSTDKQSR	269539	0	NO		NO
PF3D7_0821800 23	PF3D7_0821800	protein transport protein SEC61 subunit beta, putative	SEC61B	MAL8P1.51	S	23	RRQSNASANGNNS	8629	1	NO		NO
PF3D7_1023900 320	PF3D7_1023900	chromodomain-helicase-DNA-binding protein 1 homolog, putative	CHD1	PF10_0232	T	320	SLDNNNTSHQPMK	381252	0	NO		NO
PF3D7_1027300 229	PF3D7_1027300	peroxiredoxin	nPrx	PF10_0268	S	229	KKGSVSSTISKKS	43929	0	NO		NO
PF3D7_1027300 230	PF3D7_1027300	peroxiredoxin	nPrx	PF10_0268	T	230	KGSVSSTISKKSV	43929	0	NO		NO
PF3D7_1107300 1430	PF3D7_1107300	polyadenylate-binding protein-interacting protein 1, putative	PAIP1	PF11_0086	S	1430	EKLSVSSIYEGSN	381871	0	NO		NO
PF3D7_1413700 1035	PF3D7_1413700	conserved Plasmodium protein, unknown function		PF14_0135	S	1035	KVSHENSMENQRY	145001	0	NO		NO
PF3D7_1455300 136	PF3D7_1455300	conserved protein, unknown function		PF14_0527	S	136	NEISNGSILYTLR	69527	0	NO		NO
PF3D7_1455300 18	PF3D7_1455300	conserved protein, unknown function		PF14_0527	S	18	KLSAGDSTFGKPT	69527	0	NO		NO

## Sheet: PKA substrate proteins
Gene ID PlasmoDB	Gene name	Gene Symbol	Previous ID(s)	Molecular Weight	# TM Domains	SignalP Peptide	PKA subrate target
PF3D7_0104300	ubiquitin carboxyl-terminal hydrolase 1, putative	UBP1	MAL1P1.34b;PFA0215w;PFA0220w	416036	0	NO	YES
PF3D7_0303200	HAD superfamily protein, putative		MAL3P1.12;PFC0150w	134737	0	NO	YES
PF3D7_0407800	protein CINCH	CINCH	MAL4P2.14;PFD0385w	230122	0	NO	YES
PF3D7_0418600	regulator of chromosome condensation, putative		MAL4P1.175;PFD0900w	236356	0	NO	YES
PF3D7_0506900	rhomboid protease ROM4	ROM4	MAL5P1.70;PFE0340c	86653	6	NO	YES
PF3D7_0508900	conserved Plasmodium protein, unknown function		MAL5P1.90;PFE0440w	370179	0	NO	YES
PF3D7_0525800	inner membrane complex protein 1g, putative	IMC1g	MAL5P1.257;PFE1285w	34340	0	NO	YES
PF3D7_0609800	palmitoyltransferase DHHC2, putative	DHHC2	2270.t00216;MAL6P1.101;PFF0485c	33146	4	NO	YES
PF3D7_0610400	histone H3	H3	2270.t00211;MAL6P1.106;PFF0510w	15445	0	NO	YES
PF3D7_0618000	conserved Plasmodium membrane protein, unknown function		2270.t00470;MAL6P1.247;PFF0870w	92754	4	NO	YES
PF3D7_0706500	conserved Plasmodium protein, unknown function		MAL7P1.204	196568	0	NO	YES
PF3D7_0720700	phosphoinositide-binding protein, putative		MAL7P1.108;MAL7P1.109	258424	4	NO	YES
PF3D7_0802600	adenylyl cyclase beta	ACbeta	MAL8P1.150	269539	0	NO	YES
PF3D7_0815600	eukaryotic translation initiation factor 3 subunit G, putative	EIF3G	MAL8P1.83	31250	0	NO	YES
PF3D7_0821800	protein transport protein SEC61 subunit beta, putative	SEC61B	MAL8P1.51	8629	1	NO	YES
PF3D7_0822900	conserved Plasmodium protein, unknown function		PF08_0035	138241	0	NO	YES
PF3D7_1008500	protein GPR89, putative		2296.t00400;PF10_0082	154747	10	YES	YES
PF3D7_1008800	nucleolar protein 5, putative	NOP5	PF10_0085	53409	0	NO	YES
PF3D7_1010300	succinate dehydrogenase subunit 4, putative	SDH4	PF10_0100	13736	2	NO	YES
PF3D7_1011800	PRE-binding protein	PREBP	PF10_0115	131625	0	NO	YES
PF3D7_1012700	NLI interacting factor-like phosphatase, putative	NIF4	PF10_0124	171011	0	NO	YES
PF3D7_1021700	conserved Plasmodium membrane protein, unknown function		PF10_0211;PF10_0212	830189	5	NO	YES
PF3D7_1025900	conserved protein, unknown function		PF10_0254;PF10_0255;PF10_0256	156662	0	NO	YES
PF3D7_1026600	conserved Plasmodium protein, unknown function		PF10_0262	196490	0	NO	YES
PF3D7_1027300	peroxiredoxin	nPrx	PF10_0268	43929	0	NO	YES
PF3D7_1110400	RNA-binding protein, putative		PF11_0111	173922	0	NO	YES
PF3D7_1124600	ethanolamine kinase	EK	PF11_0257	49913	0	NO	YES
PF3D7_1125800	kelch domain-containing protein, putative		PF11_0268	67620	0	NO	YES
PF3D7_1133400	apical membrane antigen 1	AMA1	PF11_0344	72041	1	YES	YES
PF3D7_1251200	coronin		2277.t00492;MAL12P1.489;PFL2460w	69014	0	NO	YES
PF3D7_1343800	conserved Plasmodium protein, unknown function		MAL13P1.380	905765	2	NO	YES
PF3D7_1345800	conserved Plasmodium protein, unknown function		PF13_0243	118919	0	NO	YES
PF3D7_1348600	conserved Plasmodium protein, unknown function		PF13_0255	44369	0	NO	YES
PF3D7_1423300	serine/threonine protein phosphatase 7	PP7	PF14_0224	112583	0	NO	YES
PF3D7_1455300	conserved protein, unknown function		PF14_0527	69527	0	NO	YES
