# Supplementary material for: cAMP-Dependent Signaling Pathways as Potential Targets for Inhibition of Plasmodium falciparum Blood Stages
Source: Front Microbiol. 2021 May 24;12:684005. doi: 10.3389/fmicb.2021.684005 (PMC8183823; doi:10.3389/fmicb.2021.684005)
Supplement: Supplementary Table 2 — Putative PfPKA substrate phosphorylation sites from More et al. (2020) and presence of PKA phosphorylation motif. [file Table_2.XLSX]

## Sheet: potential PKA substr peptides
	Table S2. Putative PfPKA substrate phosphorylation sites from More et al. mBio, 2020. 11(4) and presence of PKA phosphorylation motif
AcNR and postion	Gene ID PlasmoDB	Gene name	Gene Symbol	Previous ID(s)	Amino acid	Phosphorylation Site Position	13 aa seq win	Molecular Weight	# TM Domains	SignalP Peptide	PKA Phosphorylation motif	PKA subrate target
PF3D7_0109000 167	PF3D7_0109000	photosensitized INA-labeled protein PHIL1	PHIL1	MAL1P2.17;PFA0440w	S	167	NVFKRRSKGEANS	25477	0	NO	(R/K)x(pS/pT), (R/K)xx(pS/pT)	YES
PF3D7_0217500 17	PF3D7_0217500	calcium-dependent protein kinase 1	CDPK1	PF02_0166;PFB0815w	S	17	DFKTRRSKFTNGN	60799	0	NO	(R/K)x(pS/pT), (R/K)xxx(pS/pT)	YES
PF3D7_0217500 64	PF3D7_0217500	calcium-dependent protein kinase 1	CDPK1	PF02_0166;PFB0815w	S	64	KVRKLGSGAYGEV	60799	0	NO	(R/K)xx(pS/pT), (R/K)xxx(pS/pT)	YES
PF3D7_1003600 259	PF3D7_1003600	inner membrane complex protein 1c, putative	IMC1c	PF10_0039	S	259	NFEPSGSMQLKRL	32653	0	NO	(R/K)x(pS/pT)	YES
PF3D7_1019900 9	PF3D7_1019900	autophagy-related protein 8	ATG8	PF10_0193	S	9	SLKDEVSFENRVA	14650	0	NO	(R/K)xxx(pS/pT)	YES
PF3D7_1115800 241	PF3D7_1115800	conserved Plasmodium protein, unknown function		PF11_0166	S	241	KVKNVVSEEQSIN	33880	0	NO	(R/K)xxx(pS/pT)	YES
PF3D7_1120000 48	PF3D7_1120000	conserved protein, unknown function		PF11_0207	T	48	FIRKNRTLEKDEV	128950	0	NO	(R/K)xx(pS/pT), (R/K)xxx(pS/pT)	YES
PF3D7_0106300 492	PF3D7_0106300	calcium-transporting ATPase	ATP6	MAL1P1.54;PFA0310c	S	492	TIISRGSKILEDK	139413	8	NO	(R/K)x(pS/pT)	YES
PF3D7_0108300 1051	PF3D7_0108300	conserved Plasmodium protein, unknown function	ARP	MAL1P2.10;PFA0410w	S	1051	LYLKKGSEVVPNN	254991	0	NO	(R/K)xx(pS/pT)	YES
PF3D7_0108700 1037	PF3D7_0108700	secreted ookinete protein, putative	PSOP24	MAL1P2.15;PFA0430c	T	1037	VTQRKNTEASVNN	135624	2	YES	(R/K)xx(pS/pT)	YES
PF3D7_0210900 152	PF3D7_0210900	conserved Plasmodium protein, unknown function		PF02_0102;PFB0490c	S	152	NKMGRKSFNKAPT	32541	0	NO	(R/K)x(pS/pT)	YES
PF3D7_0303200 671	PF3D7_0303200	HAD superfamily protein, putative		MAL3P1.12;PFC0150w	S	671	THKEIDSNDDNNN	134737	0	NO	(R/K)xxx(pS/pT)	YES
PF3D7_0305500 421	PF3D7_0305500	protein dopey homolog, putative		MAL3P2.18;PFC0245c	S	421	QNKMNLSNDEKDH	467878	0	NO	(R/K)xxx(pS/pT)	YES
PF3D7_0404300 99	PF3D7_0404300	conserved Plasmodium protein, unknown function		MAL4P1.41b;PFD0207c	S	99	GKDRKNSFAEETK	74182	0	NO	(R/K)xx(pS/pT)	YES
PF3D7_0414900 33	PF3D7_0414900	armadillo-domain containing rhoptry protein	ARO	MAL4P1.139;PFD0720w	S	33	TIRKLLSFTSNDI	30817	0	NO	(R/K)xx(pS/pT), (R/K)xxx(pS/pT)	YES
PF3D7_0416400 175	PF3D7_0416400	histone acetyltransferase, putative	HAT1	MAL4P1.154;PFD0795w	S	175	KLVKKNSYEELVR	146724	0	NO	(R/K)xx(pS/pT)	YES
PF3D7_0517300 253	PF3D7_0517300	serine/arginine-rich splicing factor 1	SR1	MAL5P1.173;PFE0865c	T	253	MDRRRDTYDKKRS	34560	0	NO	(R/K)x(pS/pT), (R/K)xx(pS/pT), (R/K)xxx(pS/pT)	YES
PF3D7_0519700 145	PF3D7_0519700	FoP domain-containing protein, putative		MAL5P1.198;PFE0990w	S	145	KIGKLTSKDLDDE	22733	0	NO	(R/K)xx(pS/pT)	YES
PF3D7_0526200 354	PF3D7_0526200	ADP-ribosylation factor GTPase-activating protein 2	ARFGAP2	MAL5P1.261;PF3D7_0526200.1;PF3D7_0526200.2;PFE1305c	S	354	SYKNLSSLEEFKK	58598	0	NO	(R/K)xxx(pS/pT)	YES
PF3D7_0617200 27	PF3D7_0617200	BFR1 domain-containing protein, putative		2270.t00061;MAL6P1.254;PFF0835w	S	27	LGSISQSIDEIKK	52980	0	NO	(R/K)x(pS/pT)	YES
PF3D7_0626800 461	PF3D7_0626800	pyruvate kinase	PyrK	2270.t00155;MAL6P1.160;PFF1300w	S	461	TCIKVGSFQGTDI	55660	0	NO	(R/K)xx(pS/pT)	YES
PF3D7_0706500 728	PF3D7_0706500	conserved Plasmodium protein, unknown function		MAL7P1.204	S	728	ADDKVLSNEEVEK	196568	0	NO	(R/K)xx(pS/pT)	YES
PF3D7_0711500 190	PF3D7_0711500	regulator of chromosome condensation, putative		MAL7P1.38	S	190	YDKSNNSIDLKDE	78896	0	NO	(R/K)xxx(pS/pT)	YES
PF3D7_0722200 42	PF3D7_0722200	rhoptry-associated leucine zipper-like protein 1	RALP1	MAL7P1.119	S	42	PLQRGASNLKDIN	87878	1	YES	(R/K)xx(pS/pT)	YES
PF3D7_0726500 1398	PF3D7_0726500	ubiquitin carboxyl-terminal hydrolase, putative		MAL7P1.147	S	1398	HEKKEESEENEEN	373166	0	NO	(R/K)xx(pS/pT), (R/K)xxx(pS/pT)	YES
PF3D7_0801800 628	PF3D7_0801800	mannose-6-phosphate isomerase, putative		MAL8P1.156	S	628	KDKKKVSLEYEKG	117661	1	NO	(R/K)xx(pS/pT), (R/K)xxx(pS/pT)	YES
PF3D7_0810300 65	PF3D7_0810300	protein phosphatase PPM5, putative	PPM5	MAL8P1.109	S	65	VTTRRISENEVQE	63619	0	NO	(R/K)x(pS/pT), (R/K)xx(pS/pT)	YES
PF3D7_0815800 1271	PF3D7_0815800	vacuolar protein sorting-associated protein 9, putative	VPS9	MAL8P1.82	S	1271	ILKKDLSFNNEIE	214690	0	NO	(R/K)xx(pS/pT), (R/K)xxx(pS/pT)	YES
PF3D7_0817900 87	PF3D7_0817900	high mobility group protein B2	HMGB2	MAL8P1.72	S	87	LDKVRYSKEIEEY	11534	0	NO	(R/K)x(pS/pT), (R/K)xxx(pS/pT)	YES
PF3D7_0818900 90	PF3D7_0818900	heat shock protein 70	HSP70	PF08_0054	T	90	LIGRKFTESSVQS	73914	0	NO	(R/K)xx(pS/pT)	YES
PF3D7_0821800 20	PF3D7_0821800	protein transport protein SEC61 subunit beta, putative	SEC61B	MAL8P1.51	S	20	PARRRQSNASANG	8629	1	NO	(R/K)x(pS/pT), (R/K)xx(pS/pT), (R/K)xxx(pS/pT)	YES
PF3D7_0822900 407	PF3D7_0822900	conserved Plasmodium protein, unknown function		PF08_0035	S	407	QGKGNNSECGNIV	138241	0	NO	(R/K)xxx(pS/pT)	YES
PF3D7_0822900 630	PF3D7_0822900	conserved Plasmodium protein, unknown function		PF08_0035	T	630	KSYSSTTNEEQEK	138241	0	NO	(R/K)x(pS/pT)	YES
PF3D7_0822900 670	PF3D7_0822900	conserved Plasmodium protein, unknown function		PF08_0035	T	670	MIRNYNTMVNDHN	138241	0	NO	(R/K)xxx(pS/pT)	YES
PF3D7_0823800 24	PF3D7_0823800	DnaJ protein, putative		PF08_0032	S	24	AVSKRKSKGKDDI	76681	3	NO	(R/K)x(pS/pT), (R/K)xx(pS/pT)	YES
PF3D7_0904800 263	PF3D7_0904800	replication protein A1, small fragment	RPA1	PFI0235w	S	263	NMRNILSNDVTQT	56234	0	NO	(R/K)xxx(pS/pT)	YES
PF3D7_0916700 163	PF3D7_0916700	RNA-binding protein musashi, putative	HoMu	PFI0820c	S	163	FLKYFESFGEIED	45142	0	NO	(R/K)xxx(pS/pT)	YES
PF3D7_0919800 582	PF3D7_0919800	TLD domain-containing protein		PFI0970c	S	582	TLLKNISFELPKE	124915	0	NO	(R/K)xx(pS/pT)	YES
PF3D7_0934800 189	PF3D7_0934800	cAMP-dependent protein kinase catalytic subunit	PKAc	PFI1685w	T	189	VETRTYTLCGTPE	40196	0	NO	(R/K)xx(pS/pT)	YES
PF3D7_1003600 10	PF3D7_1003600	inner membrane complex protein 1c, putative	IMC1c	PF10_0039	S	10	SIKSSNSFQKLDN	32653	0	NO	(R/K)x(pS/pT), (R/K)xxx(pS/pT)	YES
PF3D7_1003600 157	PF3D7_1003600	inner membrane complex protein 1c, putative	IMC1c	PF10_0039	S	157	KYVPRNSKNIDWE	32653	0	NO	(R/K)x(pS/pT)	YES
PF3D7_1004300 941	PF3D7_1004300	E3 ubiquitin-protein ligase, putative		PF10_0046	S	941	VKEKRASFEINTG	131696	0	NO	(R/K)x(pS/pT), (R/K)xx(pS/pT)	YES
PF3D7_1008100 1123	PF3D7_1008100	PHD finger protein PHD1	PHD1	PF10_0079	S	1123	ESKNVDSFDEHIV	453003	0	NO	(R/K)xxx(pS/pT)	YES
PF3D7_1008800 410	PF3D7_1008800	nucleolar protein 5, putative	NOP5	PF10_0085	S	410	NLQKKLSNPNNNV	53409	0	NO	(R/K)xx(pS/pT)	YES
PF3D7_1105100 14	PF3D7_1105100	histone H2B	H2B	PF11_0062	T	14	KAKKTGTGPDGKK	13125	0	NO	(R/K)xx(pS/pT), (R/K)xxx(pS/pT)	YES
PF3D7_1107300 103	PF3D7_1107300	polyadenylate-binding protein-interacting protein 1, putative	PAIP1	PF11_0086	S	103	KKNKKNSYDDSIL	381871	0	NO	(R/K)xx(pS/pT)	YES
PF3D7_1107300 1449	PF3D7_1107300	polyadenylate-binding protein-interacting protein 1, putative	PAIP1	PF11_0086	S	1449	VEDRRNSNFINEK	381871	0	NO	(R/K)x(pS/pT), (R/K)xx(pS/pT)	YES
PF3D7_1107300 1508	PF3D7_1107300	polyadenylate-binding protein-interacting protein 1, putative	PAIP1	PF11_0086	S	1508	NNNRRLSGNVNNE	381871	0	NO	(R/K)x(pS/pT), (R/K)xx(pS/pT)	YES
PF3D7_1107300 1560	PF3D7_1107300	polyadenylate-binding protein-interacting protein 1, putative	PAIP1	PF11_0086	S	1560	DENKKMSYNNIVT	381871	0	NO	(R/K)xx(pS/pT)	YES
PF3D7_1107300 2107	PF3D7_1107300	polyadenylate-binding protein-interacting protein 1, putative	PAIP1	PF11_0086	S	2107	SQKGKCSNENIKD	381871	0	NO	(R/K)xxx(pS/pT)	YES
PF3D7_1107300 3082	PF3D7_1107300	polyadenylate-binding protein-interacting protein 1, putative	PAIP1	PF11_0086	S	3082	NKNSSFSKEDANN	381871	0	NO	(R/K)x(pS/pT)	YES
PF3D7_1125800 567	PF3D7_1125800	kelch domain-containing protein, putative		PF11_0268	T	567	LSKNINTEELQNL	67620	0	NO	(R/K)xxx(pS/pT)	YES
PF3D7_1132000 227	PF3D7_1132000	ubiquitin-like protein, putative		PF11_0329	S	227	IIYRGRSLKDIDE	101122	0	NO	(R/K)xx(pS/pT)	YES
PF3D7_1145100 664	PF3D7_1145100	coatomer subunit gamma, putative	SEC21	PF11_0463	S	664	TSNKQISNEYEEK	124368	0	NO	(R/K)xx(pS/pT)	YES
PF3D7_1209300 1230	PF3D7_1209300	telomere repeat-binding zinc finger protein	TRZ	2277.t00094;MAL12P1.93;PFL0465c	S	1230	KISRKGSFSIEGR	170851	0	NO	(R/K)xx(pS/pT)	YES
PF3D7_1212700 1075	PF3D7_1212700	eukaryotic translation initiation factor 3 subunit A, putative	EIF3A	2277.t00126;MAL12P1.125;PFL0625c	S	1075	RDRRDWSGRDRDR	166059	0	NO	(R/K)xx(pS/pT), (R/K)xxx(pS/pT)	YES
PF3D7_1223100 149	PF3D7_1223100	cAMP-dependent protein kinase regulatory subunit	PKAr	2277.t00222;MAL12P1.222;PFL1110c	S	149	IQKKRLSVSAEAY	50832	0	NO	(R/K)x(pS/pT), (R/K)xx(pS/pT), (R/K)xxx(pS/pT)	YES
PF3D7_1223100 83	PF3D7_1223100	cAMP-dependent protein kinase regulatory subunit	PKAr	2277.t00222;MAL12P1.222;PFL1110c	S	83	PITKTDSEILDGL	50832	0	NO	(R/K)xx(pS/pT)	YES
PF3D7_1224000 119	PF3D7_1224000	GTP cyclohydrolase 1	GCH1	2277.t00231;MAL12P1.231;PFL1155w	S	119	INDKCESINENVN	45876	0	NO	(R/K)xx(pS/pT)	YES
PF3D7_1238800 335	PF3D7_1238800	acyl-CoA synthetase	ACS11	2277.t00376;MAL12P1.374;PFL1880w	T	335	NIQKMNTNNRSID	92091	0	NO	(R/K)xx(pS/pT)	YES
PF3D7_1248900 14	PF3D7_1248900	26S protease regulatory subunit 8, putative	RPT6	2277.t00469;MAL12P1.468;PFL2345c	S	14	VRSKNLSEGIKNE	49544	0	NO	(R/K)xx(pS/pT)	YES
PF3D7_1303500 996	PF3D7_1303500	sodium/hydrogen exchanger	NHE	PF13_0019	S	996	VISRKISIDNSYK	226081	14	NO	(R/K)xx(pS/pT)	YES
PF3D7_1304500 172	PF3D7_1304500	small heat shock protein, putative		PF13_0021	T	172	SFYRSFTLPENVS	25195	0	NO	(R/K)x(pS/pT), (R/K)xx(pS/pT)	YES
PF3D7_1312900 316	PF3D7_1312900	eukaryotic translation initation factor 4 gamma	EIF4G	MAL13P1.63	S	316	EHLRNNSIDMNNS	146647	0	NO	(R/K)xx(pS/pT)	YES
PF3D7_1312900 467	PF3D7_1312900	eukaryotic translation initation factor 4 gamma	EIF4G	MAL13P1.63	S	467	NMNRNNSINIKRN	146647	0	NO	(R/K)xx(pS/pT)	YES
PF3D7_1312900 66	PF3D7_1312900	eukaryotic translation initation factor 4 gamma	EIF4G	MAL13P1.63	S	66	NLMKMNSNHNNNC	146647	0	NO	(R/K)xx(pS/pT)	YES
PF3D7_1330400 275	PF3D7_1330400	ER lumen protein retaining receptor 1, putative		MAL13P1.163;PF3D7_1330400.1;PF3D7_1330400.2	S	275	CLSKGVSFDNLLN	32805	8	NO	(R/K)xx(pS/pT)	YES
PF3D7_1340900 612	PF3D7_1340900	sodium-dependent phosphate transporter	PiT	MAL13P1.206	S	612	KRHARKSMDKDII	75294	10	YES	(R/K)x(pS/pT)	YES
PF3D7_1343700 192	PF3D7_1343700	kelch protein K13	Kelch13	PF13_0238	T	192	NLKKFSTVNNVND	83664	0	NO	(R/K)xx(pS/pT), (R/K)xxx(pS/pT)	YES
PF3D7_1346400 922	PF3D7_1346400	VPS13 domain-containing protein, putative		MAL13P1.234	S	922	VIKKKESISGTRK	697045	0	NO	(R/K)xx(pS/pT), (R/K)xxx(pS/pT)	YES
PF3D7_1366900 66	PF3D7_1366900	conserved protein, unknown function		MAL13P1.336	S	66	KKGISVSVRGRTM	78574	0	NO	(R/K)x(pS/pT)	YES
PF3D7_0217500 34	PF3D7_0217500	calcium-dependent protein kinase 1	CDPK1	PF02_0166;PFB0815w	S	34	SGNNKNSEDLAIN	60799	0	NO		NO
PF3D7_1427900 175	PF3D7_1427900	leucine-rich repeat protein		PF14_0257	S	175	GMEVLSSDEEEEE	33005	0	NO		NO
PF3D7_1002400 200	PF3D7_1002400	transformer-2 protein homolog beta, putative	TRA2B	PF10_0028;PF3D7_1002400.1;PF3D7_1002400.2	S	200	YKRNARSSDNERG	30050	0	NO		NO
PF3D7_1003600 248	PF3D7_1003600	inner membrane complex protein 1c, putative	IMC1c	PF10_0039	S	248	NFEQERSIQASNF	32653	0	NO		NO
PF3D7_1346300 7	PF3D7_1346300	DNA/RNA-binding protein Alba 2	ALBA2	MAL13P1.233	S	7	#PGSTKSDTKLEN	24983	0	NO		NO
PF3D7_0217500 217	PF3D7_0217500	calcium-dependent protein kinase 1	CDPK1	PF02_0166;PFB0815w	S	217	VDFGLSSFFSKDN	60799	0	NO		NO
PF3D7_0217500 28	PF3D7_0217500	calcium-dependent protein kinase 1	CDPK1	PF02_0166;PFB0815w	S	28	GNNYGKSGNNKNS	60799	0	NO		NO
PF3D7_0217500 406	PF3D7_0217500	calcium-dependent protein kinase 1	CDPK1	PF02_0166;PFB0815w	S	406	GYNILRSFKNELG	60799	0	NO		NO
PF3D7_0818200 252	PF3D7_0818200	14-3-3 protein	14-3-3I	MAL8P1.69	T	252	DLQGDQTEEKSKD	30192	0	NO		NO
PF3D7_0818200 256	PF3D7_0818200	14-3-3 protein	14-3-3I	MAL8P1.69	S	256	DQTEEKSKDEGLE	30192	0	NO		NO
PF3D7_0822900 977	PF3D7_0822900	conserved Plasmodium protein, unknown function		PF08_0035	S	977	CPEYQNSNEQYHQ	138241	0	NO		NO
PF3D7_0914700 3	PF3D7_0914700	major facilitator superfamily-related transporter, putative	MFR4	PFI0720w	S	3	#####ASDVSKEN	58420	11	NO		NO
PF3D7_0914700 6	PF3D7_0914700	major facilitator superfamily-related transporter, putative	MFR4	PFI0720w	S	6	##ASDVSKENISQ	58420	11	NO		NO
PF3D7_1003600 257	PF3D7_1003600	inner membrane complex protein 1c, putative	IMC1c	PF10_0039	S	257	ASNFEPSGSMQLK	32653	0	NO		NO
PF3D7_1016300 135	PF3D7_1016300	GBP130 protein	GBP130	PF10_0159	S	135	EEQKVESDSEKQK	95843	1	NO		NO
PF3D7_1110400 1387	PF3D7_1110400	RNA-binding protein, putative		PF11_0111	S	1387	FSNNYNSLRHNKN	173922	0	NO		NO
PF3D7_1211900 103	PF3D7_1211900	non-SERCA-type Ca2+ -transporting P-ATPase	ATP4	2277.t00119;MAL12P1.118;PFL0590c	S	103	KNDDNNSIVKVEE	140260	8	NO		NO
PF3D7_1211900 86	PF3D7_1211900	non-SERCA-type Ca2+ -transporting P-ATPase	ATP4	2277.t00119;MAL12P1.118;PFL0590c	S	86	SKFMNKSKEGLNN	140260	8	NO		NO
PF3D7_1222700 89	PF3D7_1222700	glideosome-associated protein 45	GAP45	2277.t00218;MAL12P1.218;PFL1090w	S	89	ATQENKSFEEKHL	23631	0	NO		NO
PF3D7_1249100 84	PF3D7_1249100	conserved protein, unknown function		2277.t00471;MAL12P1.470;PFL2355w	S	84	DDHDNDSDRKTSN	44832	0	NO		NO
PF3D7_1427900 174	PF3D7_1427900	leucine-rich repeat protein		PF14_0257	S	174	EGMEVLSSDEEEE	33005	0	NO		NO
PF3D7_0108300 256	PF3D7_0108300	conserved Plasmodium protein, unknown function	ARP	MAL1P2.10;PFA0410w	S	256	EKNDFVSLEGVLD	254991	0	NO		NO
PF3D7_0108300 284	PF3D7_0108300	conserved Plasmodium protein, unknown function	ARP	MAL1P2.10;PFA0410w	S	284	NMIKLDSSKLGNK	254991	0	NO		NO
PF3D7_0108700 1040	PF3D7_0108700	secreted ookinete protein, putative	PSOP24	MAL1P2.15;PFA0430c	S	1040	RKNTEASVNNNVE	135624	2	YES		NO
PF3D7_0108700 678	PF3D7_0108700	secreted ookinete protein, putative	PSOP24	MAL1P2.15;PFA0430c	Y	678	FASINEYPYVDIK	135624	2	YES		NO
PF3D7_0210900 201	PF3D7_0210900	conserved Plasmodium protein, unknown function		PF02_0102;PFB0490c	S	201	ALNTKRSKPVGTI	32541	0	NO		NO
PF3D7_0219400 53	PF3D7_0219400	ribosome associated membrane protein RAMP4, putative		PF02_0181;PF3D7_0219400.1;PF3D7_0219400.2;PFB0888w	T	53	AFDSNVTKRGNVP	11575	1	NO		NO
PF3D7_0302200 1397	PF3D7_0302200	cytoadherence linked asexual protein 3.2	CLAG3.2	MAL3P1.2;PFC0110w	S	1397	EADSADSDDEKDF	167488	0	YES		NO
PF3D7_0306800 262	PF3D7_0306800	T-complex protein 1 subunit beta	CCT2	MAL3P2.26;PFC0285c	S	262	TKVNVHSFEDVQD	59198	0	NO		NO
PF3D7_0308300 155	PF3D7_0308300	conserved Plasmodium protein, unknown function		MAL3P3.7;PFC0355c	S	155	NLTYTNSEHTLNN	38943	0	NO		NO
PF3D7_0308300 234	PF3D7_0308300	conserved Plasmodium protein, unknown function		MAL3P3.7;PFC0355c	T	234	KNNIHNTKDELTN	38943	0	NO		NO
PF3D7_0403800 373	PF3D7_0403800	alpha/beta hydrolase, putative		MAL4P1.37;PFD0185c	S	373	TLCEKNSVQRNNN	83376	0	NO		NO
PF3D7_0407800 1610	PF3D7_0407800	protein CINCH	CINCH	MAL4P2.14;PFD0385w	S	1610	QKSKKISSTYLGI	230122	0	NO		NO
PF3D7_0407800 1764	PF3D7_0407800	protein CINCH	CINCH	MAL4P2.14;PFD0385w	S	1764	QYHKFKSDLGLIY	230122	0	NO		NO
PF3D7_0407800 1792	PF3D7_0407800	protein CINCH	CINCH	MAL4P2.14;PFD0385w	S	1792	YYSVDYSNENNEY	230122	0	NO		NO
PF3D7_0407800 390	PF3D7_0407800	protein CINCH	CINCH	MAL4P2.14;PFD0385w	S	390	IDNKQKSDDNQNN	230122	0	NO		NO
PF3D7_0413700 10	PF3D7_0413700	lysine decarboxylase-like protein, putative		MAL4P1.129;PFD0670c	S	10	INENNTSDIESDN	39020	1	NO		NO
PF3D7_0413700 14	PF3D7_0413700	lysine decarboxylase-like protein, putative		MAL4P1.129;PFD0670c	S	14	NTSDIESDNGEVE	39020	1	NO		NO
PF3D7_0416400 484	PF3D7_0416400	histone acetyltransferase, putative	HAT1	MAL4P1.154;PFD0795w	S	484	DADGNNSGEENKV	146724	0	NO		NO
PF3D7_0418600 1662	PF3D7_0418600	regulator of chromosome condensation, putative		MAL4P1.175;PFD0900w	S	1662	DTNENESIKRESI	236356	0	NO		NO
PF3D7_0422500 603	PF3D7_0422500	pre-mRNA-splicing helicase BRR2, putative	BRR2	MAL4P1.207;PFD1060w	S	603	EDNDGGSGKEDNE	337905	0	NO		NO
PF3D7_0500800 454	PF3D7_0500800	mature parasite-infected erythrocyte surface antigen	MESA	MAL5P1.9;PFE0040c	T	454	TDDEEETLVVKDD	168287	0	NO		NO
PF3D7_0505900 117	PF3D7_0505900	mediator of RNA polymerase II transcription subunit 11, putative	MED11	MAL5P1.59;PFE0290c	S	117	YVQAHDSMEKEAN	14827	0	NO		NO
PF3D7_0515700 12	PF3D7_0515700	glideosome-associated protein 40, putative	GAP40	MAL5P1.157;PFE0785c	S	12	FNIPEWSDIERYF	51799	10	NO		NO
PF3D7_0517400 1125	PF3D7_0517400	FACT complex subunit SPT16, putative	FACT-L	MAL5P1.174;PFE0870w	S	1125	KRFAYKSDEDDEG	132681	0	NO		NO
PF3D7_0519700 110	PF3D7_0519700	FoP domain-containing protein, putative		MAL5P1.198;PFE0990w	S	110	FTRKFKSANFRKR	22733	0	NO		NO
PF3D7_0519700 155	PF3D7_0519700	FoP domain-containing protein, putative		MAL5P1.198;PFE0990w	Y	155	DDELDKYMGSSNV	22733	0	NO		NO
PF3D7_0519700 94	PF3D7_0519700	FoP domain-containing protein, putative		MAL5P1.198;PFE0990w	S	94	NKFQDKSFGNSNG	22733	0	NO		NO
PF3D7_0520900 474	PF3D7_0520900	adenosylhomocysteinase	SAHH	MAL5P1.210;PFE1050w	S	474	KSGPFKSNEYRY#	53838	0	NO		NO
PF3D7_0525800 272	PF3D7_0525800	inner membrane complex protein 1g, putative	IMC1g	MAL5P1.257;PFE1285w	Y	272	FSSISIYKSKDSG	34340	0	NO		NO
PF3D7_0525800 274	PF3D7_0525800	inner membrane complex protein 1g, putative	IMC1g	MAL5P1.257;PFE1285w	S	274	SISIYKSKDSGFP	34340	0	NO		NO
PF3D7_0532100 152	PF3D7_0532100	early transcribed membrane protein 5	ETRAMP5	MAL5P1.312;PFE1590w	S	152	NVDDLDSDVEEAD	19029	1	YES		NO
PF3D7_0617200 2	PF3D7_0617200	BFR1 domain-containing protein, putative		2270.t00061;MAL6P1.254;PFF0835w	T	2	######TEAENIK	52980	0	NO		NO
PF3D7_0617200 68	PF3D7_0617200	BFR1 domain-containing protein, putative		2270.t00061;MAL6P1.254;PFF0835w	S	68	KIDCFQSDIDKLE	52980	0	NO		NO
PF3D7_0618000 447	PF3D7_0618000	conserved Plasmodium membrane protein, unknown function		2270.t00470;MAL6P1.247;PFF0870w	T	447	KNISQITIKTNDD	92754	4	NO		NO
PF3D7_0618000 450	PF3D7_0618000	conserved Plasmodium membrane protein, unknown function		2270.t00470;MAL6P1.247;PFF0870w	T	450	SQITIKTNDDEKK	92754	4	NO		NO
PF3D7_0618000 99	PF3D7_0618000	conserved Plasmodium membrane protein, unknown function		2270.t00470;MAL6P1.247;PFF0870w	S	99	ENPNMLSNSLKKE	92754	4	NO		NO
PF3D7_0621800 146	PF3D7_0621800	nascent polypeptide-associated complex subunit alpha, putative		2270.t00108;MAL6P1.210;PFF1050w	S	146	ENVGDVSMDDVEL	20623	0	NO		NO
PF3D7_0626800 465	PF3D7_0626800	pyruvate kinase	PyrK	2270.t00155;MAL6P1.160;PFF1300w	T	465	VGSFQGTDIVIRN	55660	0	NO		NO
PF3D7_0717700 282	PF3D7_0717700	serine--tRNA ligase, putative		PF07_0073	S	282	SPTKISSQADIKD	62453	0	NO		NO
PF3D7_0723900 715	PF3D7_0723900	RNA-binding protein, putative		MAL7P1.126	S	715	EQEHIQSDHHDDK	144627	0	NO		NO
PF3D7_0726500 815	PF3D7_0726500	ubiquitin carboxyl-terminal hydrolase, putative		MAL7P1.147	S	815	KIYELHSDEQLMK	373166	0	NO		NO
PF3D7_0808300 37	PF3D7_0808300	ubiquitin regulatory protein, putative		MAL8P1.122	S	37	GLEVQNSDDDFVQ	27490	0	NO		NO
PF3D7_0815600 18	PF3D7_0815600	eukaryotic translation initiation factor 3 subunit G, putative	EIF3G	MAL8P1.83	S	18	DVDDDESINDNEI	31250	0	NO		NO
PF3D7_0815800 899	PF3D7_0815800	vacuolar protein sorting-associated protein 9, putative	VPS9	MAL8P1.82	S	899	ITLDDGSYEEQSC	214690	0	NO		NO
PF3D7_0817900 68	PF3D7_0817900	high mobility group protein B2	HMGB2	MAL8P1.72	S	68	EAWGQLSPAQKAP	11534	0	NO		NO
PF3D7_0818200 222	PF3D7_0818200	14-3-3 protein	14-3-3I	MAL8P1.69	S	222	TEFDNVSEDSYKD	30192	0	NO		NO
PF3D7_0821800 23	PF3D7_0821800	protein transport protein SEC61 subunit beta, putative	SEC61B	MAL8P1.51	S	23	RRQSNASANGNNS	8629	1	NO		NO
PF3D7_0822900 497	PF3D7_0822900	conserved Plasmodium protein, unknown function		PF08_0035	S	497	SNMEMHSNNIENI	138241	0	NO		NO
PF3D7_0822900 551	PF3D7_0822900	conserved Plasmodium protein, unknown function		PF08_0035	S	551	KYINDGSDDLETY	138241	0	NO		NO
PF3D7_0822900 823	PF3D7_0822900	conserved Plasmodium protein, unknown function		PF08_0035	S	823	DHINIESISKNVE	138241	0	NO		NO
PF3D7_0822900 970	PF3D7_0822900	conserved Plasmodium protein, unknown function		PF08_0035	S	970	DISRVSSCPEYQN	138241	0	NO		NO
PF3D7_0903400 1175	PF3D7_0903400	ATP-dependent RNA helicase DDX60, putative	DDX60	PFI0165c	S	1175	KGDVNNSNSIIKS	300922	0	NO		NO
PF3D7_0904600 962	PF3D7_0904600	ubiquitin specific protease, putative		PFI0225w	S	962	KGNLNGSVEIYEL	207566	0	NO		NO
PF3D7_0914400 126	PF3D7_0914400	protein KIC3	KIC3	PFI0705w	S	126	DAHKYYSADDLLQ	28412	0	NO		NO
PF3D7_0914400 133	PF3D7_0914400	protein KIC3	KIC3	PFI0705w	T	133	ADDLLQTTAPRTM	28412	0	NO		NO
PF3D7_0914700 243	PF3D7_0914700	major facilitator superfamily-related transporter, putative	MFR4	PFI0720w	S	243	KSTNNKSTMQGQD	58420	11	NO		NO
PF3D7_0916700 82	PF3D7_0916700	RNA-binding protein musashi, putative	HoMu	PFI0820c	S	82	EEHDEKSLGEDNK	45142	0	NO		NO
PF3D7_0916700 89	PF3D7_0916700	RNA-binding protein musashi, putative	HoMu	PFI0820c	S	89	LGEDNKSVKDDES	45142	0	NO		NO
PF3D7_0920800 404	PF3D7_0920800	inosine-5'-monophosphate dehydrogenase	IMPDH	PFI1020c	Y	404	GSMEAMYNKGFNS	56149	0	NO		NO
PF3D7_1002400 238	PF3D7_1002400	transformer-2 protein homolog beta, putative	TRA2B	PF10_0028;PF3D7_1002400.1;PF3D7_1002400.2	S	238	RRRYRNSPDRSPR	30050	0	NO		NO
PF3D7_1003600 146	PF3D7_1003600	inner membrane complex protein 1c, putative	IMC1c	PF10_0039	S	146	FKQIEDSEEIIKY	32653	0	NO		NO
PF3D7_1003600 252	PF3D7_1003600	inner membrane complex protein 1c, putative	IMC1c	PF10_0039	S	252	ERSIQASNFEPSG	32653	0	NO		NO
PF3D7_1007900 68	PF3D7_1007900	eukaryotic translation initiation factor 3 subunit D, putative	EIF3D	PF10_0077	S	68	KDINKNSNDVNAF	63109	0	NO		NO
PF3D7_1011800 20	PF3D7_1011800	PRE-binding protein	PREBP	PF10_0115	S	20	KPVNKNSGVVNNM	131625	0	NO		NO
PF3D7_1019900 3	PF3D7_1019900	autophagy-related protein 8	ATG8	PF10_0193	S	3	#####PSLKDEVS	14650	0	NO		NO
PF3D7_1022400 213	PF3D7_1022400	serine/arginine-rich splicing factor 4	SRSF4	PF10_0217	S	213	SNESGLSDRDRSR	62116	0	NO		NO
PF3D7_1027300 330	PF3D7_1027300	peroxiredoxin	nPrx	PF10_0268	S	330	GKGSVSSSNKKLP	43929	0	NO		NO
PF3D7_1032100 158	PF3D7_1032100	mRNA-decapping enzyme subunit 1, putative	DCP1	PF10_0314	S	158	ENESMNSDGNNDV	137985	0	NO		NO
PF3D7_1107300 1659	PF3D7_1107300	polyadenylate-binding protein-interacting protein 1, putative	PAIP1	PF11_0086	S	1659	VTNVHNSNDEGTK	381871	0	NO		NO
PF3D7_1115800 245	PF3D7_1115800	conserved Plasmodium protein, unknown function		PF11_0166	S	245	VVSEEQSINKDTK	33880	0	NO		NO
PF3D7_1121100 240	PF3D7_1121100	conserved protein, unknown function		PF11_0218	T	240	NENIIDTPNKNNN	184915	0	NO		NO
PF3D7_1124600 11	PF3D7_1124600	ethanolamine kinase	EK	PF11_0257	S	11	LREIDESEKEITQ	49913	0	NO		NO
PF3D7_1138500 485	PF3D7_1138500	protein phosphatase PPM2	PPM2	PF11_0396	S	485	TYDNLKSMEEQEK	105403	0	NO		NO
PF3D7_1212700 1051	PF3D7_1212700	eukaryotic translation initiation factor 3 subunit A, putative	EIF3A	2277.t00126;MAL12P1.125;PFL0625c	Y	1051	QNGDDSYRRHDDH	166059	0	NO		NO
PF3D7_1212700 1355	PF3D7_1212700	eukaryotic translation initiation factor 3 subunit A, putative	EIF3A	2277.t00126;MAL12P1.125;PFL0625c	S	1355	NDDEEASDGGDFT	166059	0	NO		NO
PF3D7_1218500 196	PF3D7_1218500	dynamin-like protein, putative	DRPC	2277.t00179;MAL12P1.179;PFL0895c	S	196	ILVKKASDDPANW	122754	0	NO		NO
PF3D7_1219100 1334	PF3D7_1219100	clathrin heavy chain, putative	CHC	2277.t00186;MAL12P1.187;PFL0930w	S	1334	NIFGNKSDNENDE	232948	0	NO		NO
PF3D7_1222700 84	PF3D7_1222700	glideosome-associated protein 45	GAP45	2277.t00218;MAL12P1.218;PFL1090w	T	84	EEIDYATQENKSF	23631	0	NO		NO
PF3D7_1223100 91	PF3D7_1223100	cAMP-dependent protein kinase regulatory subunit	PKAr	2277.t00222;MAL12P1.222;PFL1110c	Y	91	ILDGLDYSEMSKQ	50832	0	NO		NO
PF3D7_1234800 210	PF3D7_1234800	splicing factor 3B subunit 3, putative	SF3B3	2277.t00336;MAL12P1.335;PFL1680w	S	210	NDDEDKSDEERKD	151810	0	NO		NO
PF3D7_1238600 304	PF3D7_1238600	sphingomyelin phosphodiesterase	NSM	2277.t00374;MAL12P1.372;PFL1870c	S	304	SYVTKKSLDTTYD	46013	0	NO		NO
PF3D7_1238800 339	PF3D7_1238800	acyl-CoA synthetase	ACS11	2277.t00376;MAL12P1.374;PFL1880w	S	339	MNTNNRSIDERNN	92091	0	NO		NO
PF3D7_1248700 1159	PF3D7_1248700	conserved Plasmodium protein, unknown function		2277.t00467;MAL12P1.466;PFL2335w	S	1159	RNAQKGSVDDLEA	231316	0	NO		NO
PF3D7_1251200 440	PF3D7_1251200	coronin		2277.t00492;MAL12P1.489;PFL2460w	T	440	FRKKKETTEIQGE	69014	0	NO		NO
PF3D7_1309100 106	PF3D7_1309100	60S ribosomal protein L24, putative		PF13_0049	S	106	RKAYVQSIEAKNK	19244	0	NO		NO
PF3D7_1312800 1789	PF3D7_1312800	conserved Plasmodium protein, unknown function		PF13_0072	S	1789	DNIDEGSIKNTSR	277695	0	NO		NO
PF3D7_1338300 240	PF3D7_1338300	elongation factor 1-gamma, putative	EF-1gamma	PF13_0214	S	240	QHADLLSDDLAEK	47776	0	NO		NO
PF3D7_1343000 49	PF3D7_1343000	phosphoethanolamine N-methyltransferase	PMT	MAL13P1.214	S	49	ATKKILSDIELNE	31042	0	NO		NO
PF3D7_1343700 107	PF3D7_1343700	kelch protein K13	Kelch13	PF13_0238	S	107	RTFNNMSKDNIGN	83664	0	NO		NO
PF3D7_1343700 191	PF3D7_1343700	kelch protein K13	Kelch13	PF13_0238	S	191	NNLKKFSTVNNVN	83664	0	NO		NO
PF3D7_1356100 712	PF3D7_1356100	conserved Plasmodium protein, unknown function		PF13_0299	S	712	EKSAELSHDNNIN	113755	0	NO		NO
PF3D7_1366900 108	PF3D7_1366900	conserved protein, unknown function		MAL13P1.336	S	108	KKIDDESFPDLLE	78574	0	NO		NO
PF3D7_1419700 453	PF3D7_1419700	eukaryotic translation initiation factor 3 subunit H, putative	EIF3H	PF14_0191	T	453	VHDNPDTNDEDIN	59692	0	NO		NO
PF3D7_1426700 1109	PF3D7_1426700	phosphoenolpyruvate carboxylase	PEPC	PF14_0246	S	1109	NFERIPSRNNVST	133958	0	NO		NO
PF3D7_1433500 1288	PF3D7_1433500	DNA topoisomerase 2	TOP2	PF14_0316	S	1288	KADDLNSNELDNT	169226	0	NO		NO
PF3D7_1433500 1296	PF3D7_1433500	DNA topoisomerase 2	TOP2	PF14_0316	S	1296	ELDNTLSVSKTFD	169226	0	NO		NO
PF3D7_1433500 1325	PF3D7_1433500	DNA topoisomerase 2	TOP2	PF14_0316	S	1325	DENNEFSSNNVDN	169226	0	NO		NO
PF3D7_1433500 1326	PF3D7_1433500	DNA topoisomerase 2	TOP2	PF14_0316	S	1326	ENNEFSSNNVDNK	169226	0	NO		NO
PF3D7_1436300 822	PF3D7_1436300	translocon component PTEX150	PTEX150	PF14_0344;Pf112	Y	822	NSEYDLYDDDDKE	112408	0	YES		NO
PF3D7_1438900 184	PF3D7_1438900	thioredoxin peroxidase 1	Trx-Px1	PF14_0368	S	184	KVAMKPSEEGVSE	21806	0	NO		NO
PF3D7_1438900 189	PF3D7_1438900	thioredoxin peroxidase 1	Trx-Px1	PF14_0368	S	189	PSEEGVSEYLSKL	21806	0	NO		NO
PF3D7_1442300 178	PF3D7_1442300	tRNA import protein tRIP	tRIP	PF14_0401	S	178	KLIVKDSLENLLN	46441	0	NO		NO
PF3D7_1455300 18	PF3D7_1455300	conserved protein, unknown function		PF14_0527	S	18	KLSAGDSTFGKPT	69527	0	NO		NO
PF3D7_1476300 352	PF3D7_1476300	Plasmodium exported protein (PHISTb), unknown function		PF14_0732	S	352	EIKHIDSDVDDAE	68141	1	NO		NO

## Sheet: PKA subtrate proteins
Gene ID PlasmoDB	Gene name	Gene Symbol	Previous ID(s)	Amino acid	Phosphorylation Site Position	13 aa seq win	Molecular Weight	# TM Domains	SignalP Peptide	PKA subrate target
PF3D7_0109000	photosensitized INA-labeled protein PHIL1	PHIL1	MAL1P2.17;PFA0440w	S	167	NVFKRRSKGEANS	25477	0	NO	YES
PF3D7_0217500	calcium-dependent protein kinase 1	CDPK1	PF02_0166;PFB0815w	S	17	DFKTRRSKFTNGN	60799	0	NO	YES
PF3D7_1003600	inner membrane complex protein 1c, putative	IMC1c	PF10_0039	S	259	NFEPSGSMQLKRL	32653	0	NO	YES
PF3D7_1019900	autophagy-related protein 8	ATG8	PF10_0193	S	9	SLKDEVSFENRVA	14650	0	NO	YES
PF3D7_1115800	conserved Plasmodium protein, unknown function		PF11_0166	S	241	KVKNVVSEEQSIN	33880	0	NO	YES
PF3D7_1120000	conserved protein, unknown function		PF11_0207	T	48	FIRKNRTLEKDEV	128950	0	NO	YES
PF3D7_0106300	calcium-transporting ATPase	ATP6	MAL1P1.54;PFA0310c	S	492	TIISRGSKILEDK	139413	8	NO	YES
PF3D7_0108300	conserved Plasmodium protein, unknown function	ARP	MAL1P2.10;PFA0410w	S	1051	LYLKKGSEVVPNN	254991	0	NO	YES
PF3D7_0108700	secreted ookinete protein, putative	PSOP24	MAL1P2.15;PFA0430c	T	1037	VTQRKNTEASVNN	135624	2	YES	YES
PF3D7_0210900	conserved Plasmodium protein, unknown function		PF02_0102;PFB0490c	S	152	NKMGRKSFNKAPT	32541	0	NO	YES
PF3D7_0303200	HAD superfamily protein, putative		MAL3P1.12;PFC0150w	S	671	THKEIDSNDDNNN	134737	0	NO	YES
PF3D7_0305500	protein dopey homolog, putative		MAL3P2.18;PFC0245c	S	421	QNKMNLSNDEKDH	467878	0	NO	YES
PF3D7_0404300	conserved Plasmodium protein, unknown function		MAL4P1.41b;PFD0207c	S	99	GKDRKNSFAEETK	74182	0	NO	YES
PF3D7_0414900	armadillo-domain containing rhoptry protein	ARO	MAL4P1.139;PFD0720w	S	33	TIRKLLSFTSNDI	30817	0	NO	YES
PF3D7_0416400	histone acetyltransferase, putative	HAT1	MAL4P1.154;PFD0795w	S	175	KLVKKNSYEELVR	146724	0	NO	YES
PF3D7_0517300	serine/arginine-rich splicing factor 1	SR1	MAL5P1.173;PFE0865c	T	253	MDRRRDTYDKKRS	34560	0	NO	YES
PF3D7_0519700	FoP domain-containing protein, putative		MAL5P1.198;PFE0990w	S	145	KIGKLTSKDLDDE	22733	0	NO	YES
PF3D7_0526200	ADP-ribosylation factor GTPase-activating protein 2	ARFGAP2	MAL5P1.261;PF3D7_0526200.1;PF3D7_0526200.2;PFE1305c	S	354	SYKNLSSLEEFKK	58598	0	NO	YES
PF3D7_0617200	BFR1 domain-containing protein, putative		2270.t00061;MAL6P1.254;PFF0835w	S	27	LGSISQSIDEIKK	52980	0	NO	YES
PF3D7_0626800	pyruvate kinase	PyrK	2270.t00155;MAL6P1.160;PFF1300w	S	461	TCIKVGSFQGTDI	55660	0	NO	YES
PF3D7_0706500	conserved Plasmodium protein, unknown function		MAL7P1.204	S	728	ADDKVLSNEEVEK	196568	0	NO	YES
PF3D7_0711500	regulator of chromosome condensation, putative		MAL7P1.38	S	190	YDKSNNSIDLKDE	78896	0	NO	YES
PF3D7_0722200	rhoptry-associated leucine zipper-like protein 1	RALP1	MAL7P1.119	S	42	PLQRGASNLKDIN	87878	1	YES	YES
PF3D7_0726500	ubiquitin carboxyl-terminal hydrolase, putative		MAL7P1.147	S	1398	HEKKEESEENEEN	373166	0	NO	YES
PF3D7_0801800	mannose-6-phosphate isomerase, putative		MAL8P1.156	S	628	KDKKKVSLEYEKG	117661	1	NO	YES
PF3D7_0810300	protein phosphatase PPM5, putative	PPM5	MAL8P1.109	S	65	VTTRRISENEVQE	63619	0	NO	YES
PF3D7_0815800	vacuolar protein sorting-associated protein 9, putative	VPS9	MAL8P1.82	S	1271	ILKKDLSFNNEIE	214690	0	NO	YES
PF3D7_0817900	high mobility group protein B2	HMGB2	MAL8P1.72	S	87	LDKVRYSKEIEEY	11534	0	NO	YES
PF3D7_0818900	heat shock protein 70	HSP70	PF08_0054	T	90	LIGRKFTESSVQS	73914	0	NO	YES
PF3D7_0821800	protein transport protein SEC61 subunit beta, putative	SEC61B	MAL8P1.51	S	20	PARRRQSNASANG	8629	1	NO	YES
PF3D7_0822900	conserved Plasmodium protein, unknown function		PF08_0035	S	407	QGKGNNSECGNIV	138241	0	NO	YES
PF3D7_0823800	DnaJ protein, putative		PF08_0032	S	24	AVSKRKSKGKDDI	76681	3	NO	YES
PF3D7_0904800	replication protein A1, small fragment	RPA1	PFI0235w	S	263	NMRNILSNDVTQT	56234	0	NO	YES
PF3D7_0916700	RNA-binding protein musashi, putative	HoMu	PFI0820c	S	163	FLKYFESFGEIED	45142	0	NO	YES
PF3D7_0919800	TLD domain-containing protein		PFI0970c	S	582	TLLKNISFELPKE	124915	0	NO	YES
PF3D7_0934800	cAMP-dependent protein kinase catalytic subunit	PKAc	PFI1685w	T	189	VETRTYTLCGTPE	40196	0	NO	YES
PF3D7_1004300	E3 ubiquitin-protein ligase, putative		PF10_0046	S	941	VKEKRASFEINTG	131696	0	NO	YES
PF3D7_1008100	PHD finger protein PHD1	PHD1	PF10_0079	S	1123	ESKNVDSFDEHIV	453003	0	NO	YES
PF3D7_1008800	nucleolar protein 5, putative	NOP5	PF10_0085	S	410	NLQKKLSNPNNNV	53409	0	NO	YES
PF3D7_1105100	histone H2B	H2B	PF11_0062	T	14	KAKKTGTGPDGKK	13125	0	NO	YES
PF3D7_1107300	polyadenylate-binding protein-interacting protein 1, putative	PAIP1	PF11_0086	S	103	KKNKKNSYDDSIL	381871	0	NO	YES
PF3D7_1125800	kelch domain-containing protein, putative		PF11_0268	T	567	LSKNINTEELQNL	67620	0	NO	YES
PF3D7_1132000	ubiquitin-like protein, putative		PF11_0329	S	227	IIYRGRSLKDIDE	101122	0	NO	YES
PF3D7_1145100	coatomer subunit gamma, putative	SEC21	PF11_0463	S	664	TSNKQISNEYEEK	124368	0	NO	YES
PF3D7_1209300	telomere repeat-binding zinc finger protein	TRZ	2277.t00094;MAL12P1.93;PFL0465c	S	1230	KISRKGSFSIEGR	170851	0	NO	YES
PF3D7_1212700	eukaryotic translation initiation factor 3 subunit A, putative	EIF3A	2277.t00126;MAL12P1.125;PFL0625c	S	1075	RDRRDWSGRDRDR	166059	0	NO	YES
PF3D7_1223100	cAMP-dependent protein kinase regulatory subunit	PKAr	2277.t00222;MAL12P1.222;PFL1110c	S	149	IQKKRLSVSAEAY	50832	0	NO	YES
PF3D7_1224000	GTP cyclohydrolase 1	GCH1	2277.t00231;MAL12P1.231;PFL1155w	S	119	INDKCESINENVN	45876	0	NO	YES
PF3D7_1238800	acyl-CoA synthetase	ACS11	2277.t00376;MAL12P1.374;PFL1880w	T	335	NIQKMNTNNRSID	92091	0	NO	YES
PF3D7_1248900	26S protease regulatory subunit 8, putative	RPT6	2277.t00469;MAL12P1.468;PFL2345c	S	14	VRSKNLSEGIKNE	49544	0	NO	YES
PF3D7_1303500	sodium/hydrogen exchanger	NHE	PF13_0019	S	996	VISRKISIDNSYK	226081	14	NO	YES
PF3D7_1304500	small heat shock protein, putative		PF13_0021	T	172	SFYRSFTLPENVS	25195	0	NO	YES
PF3D7_1312900	eukaryotic translation initation factor 4 gamma	EIF4G	MAL13P1.63	S	316	EHLRNNSIDMNNS	146647	0	NO	YES
PF3D7_1330400	ER lumen protein retaining receptor 1, putative		MAL13P1.163;PF3D7_1330400.1;PF3D7_1330400.2	S	275	CLSKGVSFDNLLN	32805	8	NO	YES
PF3D7_1340900	sodium-dependent phosphate transporter	PiT	MAL13P1.206	S	612	KRHARKSMDKDII	75294	10	YES	YES
PF3D7_1343700	kelch protein K13	Kelch13	PF13_0238	T	192	NLKKFSTVNNVND	83664	0	NO	YES
PF3D7_1346400	VPS13 domain-containing protein, putative		MAL13P1.234	S	922	VIKKKESISGTRK	697045	0	NO	YES
PF3D7_1366900	conserved protein, unknown function		MAL13P1.336	S	66	KKGISVSVRGRTM	78574	0	NO	YES
