# Supplementary material for: cAMP-Dependent Signaling Pathways as Potential Targets for Inhibition of Plasmodium falciparum Blood Stages
Source: Front Microbiol. 2021 May 24;12:684005. doi: 10.3389/fmicb.2021.684005 (PMC8183823; doi:10.3389/fmicb.2021.684005)
Supplement: Supplementary Table 3 — Potential PfPKA substrate phosphorylation sites from 12 P. falciparum phosphoproteome studies with presence of core PKA phosphorylation motif and interaction with PKA. [file Table_3.XLSX]

## Sheet: PKA substrate peptides
TableS3. Potential PfPKA substrate phosphorylation sites from 12 P.fal phosphoproteome studies with presence of core PKA phosphorylation motif and interaction with PKA
Gene ID PlasmoDB	Gene name	Gene Symbol	Previous ID(s)	Amino acid	Phosphorylation Site Position	13 aa sequence window	Molecular Weight	# TM Domains	SignalP Peptide	PKA interaction (from STRING db)	PKA substrate phosphosite	Phosphorylation Motif class	peptide level changes in merozoites EC vs IC buffer (ref 12)	Intracelluar asexual blood stage phosphoproteome references	merozoite phosphoproteome references			References phosphoproteomes
PF3D7_1138400	guanylyl cyclase alpha	GCalpha	PF11_0395	S	4194	AKKKHSSISSSKN	496017	19	NO	YES	YES	Basic	ND	6				(1) Alam, M.M et al, 2015. Phosphoproteomics reveals malaria parasite Protein Kinase G as a signalling hub regulating egress and invasion. Nat. Commun. 6,7285.
PF3D7_0515700	glideosome-associated protein 40, putative	GAP40	MAL5P1.157;PFE0785c	T	351	AKSRQGTQASKPF	51799	10	NO	YES	YES	Basic	ND	1,6				(2) Collins, M.O.et al 2014. Confident and sensitive phosphoproteomics using combinations of collision induced dissociation and electron transfer dissociation. J. Proteomics 103, 1–14.
PF3D7_1361800	glideosome-associated connector	GAC	MAL13P1.308	S	1496	ALKKINSLVAEEN	291019	0	NO	YES	YES	Acidic	UP	2,4,5,6,7,9,10	11,12			(3) Kumar, S. et al 2017. PfCDPK1 mediated signaling in erythrocytic stages of Plasmodium falciparum. Nat. Commun. 8, 63.
PF3D7_1222700	glideosome-associated protein 45	GAP45	2277.t00218;MAL12P1.218;PFL1090w	T	121	ASDKLETGTQLTL	23631	0	NO	YES	YES	Basic	ND	6				(4) Flueck, C. et al 2019. Phosphodiesterase beta is the master regulator of cAMP signalling during malaria parasite invasion. PloS Biology 17(2):e3000154.
PF3D7_1138400	guanylyl cyclase alpha	GCalpha	PF11_0395	S	822	ASIKKISFVRDFS	496017	19	NO	YES	YES	other	ND	5,6,10				(5) Lasonder, E. et al, 2012. The Plasmodium falciparum schizont phosphoproteome reveals extensive phosphatidylinositol and AMP-protein kinase A signaling. J. Proteome Res. 11 (11),5323–5337.
PF3D7_0515700	glideosome-associated protein 40, putative	GAP40	MAL5P1.157;PFE0785c	S	438	ATFKSKSKLSRNY	51799	10	NO	YES	YES	Basic	ND	6				(6) Patel, A. 2019. Cyclic AMP signalling controls key components of malaria parasite host cell invasion machinery. PLoS Biol 17(5): e3000264.
PF3D7_1409400	conserved protein, unknown function		PF14_0091;PF14_0092	S	199	DCYRKYSVADPDH	30538	4	NO	YES	YES	Acidic	ND	2,7,10				(7) Pease, B.N., et al 2013. Global analysis of protein expression and phosphorylation of three stages of Plasmodium falciparum intraerythrocytic development. J. Proteome Res. 12 (6), 4028–4045.
PF3D7_0506900	rhomboid protease ROM4	ROM4	MAL5P1.70;PFE0340c	S	191	DDERKISIFSNNE	86653	6	NO	YES	YES	other	ND	3,6,7,10	11			(8) Pease, B.N. et al 2018. Characterization of Plasmodium falciparum Atypical Kinase PfPK7 - Dependent Phosphoproteome. J Proteome Res . 17(6):2112-2123.
PF3D7_0802600	adenylyl cyclase beta	ACbeta	MAL8P1.150	S	1572	DHMRAQSIDHVDK	269539	0	NO	YES	YES	Acidic	UP	1,3,5,6,8	11,12			(9) Solyakov, et al 2011. Global kinomic and phosphoproteomic analyses of the human malaria parasite Plasmodium falciparum. Nat. Commun. 2, 565.
PF3D7_0407800	protein CINCH	CINCH	MAL4P2.14;PFD0385w	T	713	DIYKYTTDIYTPK	230122	0	NO	YES	YES	other	ND		11			(10) Treeck, M.et al. The Phosphoproteomes of Plasmodium falciparum and Toxoplasma gondii reveal unusual adaptations within and beyond the parasites’ boundaries. Cell Host Microbe 10 (4), 410–419.
PF3D7_0810300	protein phosphatase PPM5, putative	PPM5	MAL8P1.109	S	56	DKFKESSENVTTR	63619	0	NO	YES	YES	other	ND	5,6				(11) Lasonder E. et al 2015. Extensive differential protein phosphorylation as intraerythrocytic Plasmodium falciparum schizonts develop into extracellular invasive merozoites. Proteomics. 15:2716-29.
PF3D7_1222700	glideosome-associated protein 45	GAP45	2277.t00218;MAL12P1.218;PFL1090w	S	103	DLERSNSDIYSES	23631	0	NO	YES	YES	Acidic	UP	1,3,4,6,8,9,10	12			(12) More K.R. et al , 2020, Phosphorylation-Dependent Assembly of a 14-3-3 Mediated Signaling Complex during Red Blood Cell Invasion by Plasmodium falciparum Merozoites. mBIO, 11, e01287-20.
PF3D7_0407800	protein CINCH	CINCH	MAL4P2.14;PFD0385w	T	1536	DNEKETTDLFYNT	230122	0	NO	YES	YES	other	ND	5,6,8
PF3D7_0802600	adenylyl cyclase beta	ACbeta	MAL8P1.150	S	553	DNKRRNSLEDKIK	269539	0	NO	YES	YES	Acidic	UP	1,3,5,6	11,12
PF3D7_0302200	cytoadherence linked asexual protein 3.2	CLAG3.2	MAL3P1.2;PFC0110w	S	532	DQARQISKDSNLL	167488	0	YES	YES	YES	other	ND	2,4,7
PF3D7_0302500	cytoadherence linked asexual protein 3.1	CLAG3.1	MAL3P1.5;PFC0120w	S	530	DQARQISKDSNLL	167240	0	YES	YES	YES	other	ND	2,4,7
PF3D7_0506900	rhomboid protease ROM4	ROM4	MAL5P1.70;PFE0340c	S	35	DVKKKASIFNNME	86653	6	NO	YES	YES	Basic	ND		11
PF3D7_0407800	protein CINCH	CINCH	MAL4P2.14;PFD0385w	S	608	DVNRYNSKDGTRC	230122	0	NO	YES	YES	other	UP	3,6,7	12
PF3D7_1133400	apical membrane antigen 1	AMA1	PF11_0344	S	590	DYGKSNSRNDEML	72041	1	YES	YES	YES	Acidic	UP	1,2,3,4,5,6,9,10	12
PF3D7_0506900	rhomboid protease ROM4	ROM4	MAL5P1.70;PFE0340c	S	219	EDEKRISIFSDLE	86653	6	NO	YES	YES	Acidic	ND	3,6
PF3D7_0506900	rhomboid protease ROM4	ROM4	MAL5P1.70;PFE0340c	S	63	EEKKKRSIFNNNN	86653	6	NO	YES	YES	Basic	ND	3
PF3D7_0515700	glideosome-associated protein 40, putative	GAP40	MAL5P1.157;PFE0785c	T	433	EHSRAATFKSKSK	51799	10	NO	YES	YES	Basic	UP	1	12
PF3D7_0302200	cytoadherence linked asexual protein 3.2	CLAG3.2	MAL3P1.2;PFC0110w	S	1381	EIKKQTSTYIDTE	167488	0	YES	YES	YES	Acidic	UP	1,5,7,9	11,12
PF3D7_0302500	cytoadherence linked asexual protein 3.1	CLAG3.1	MAL3P1.5;PFC0120w	S	1382	EIKKQTSTYIDTE	167240	0	YES	YES	YES	Acidic	UP	1,5,6,7,9	11,12
PF3D7_0506900	rhomboid protease ROM4	ROM4	MAL5P1.70;PFE0340c	S	149	EKEKSFSINGDEK	86653	6	NO	YES	YES	Acidic	ND	1,6,10
PF3D7_0528400	palmitoyltransferase DHHC7	DHHC7	MAL5P1.281;PFE1415w	T	15	EKKKNMTDEESNV	48241	4	NO	YES	YES	Acidic	ND	4,6,7,10
PF3D7_0506900	rhomboid protease ROM4	ROM4	MAL5P1.70;PFE0340c	S	105	EKKKSFSINGDEK	86653	6	NO	YES	YES	Acidic	ND	3,6
PF3D7_0528400	palmitoyltransferase DHHC7	DHHC7	MAL5P1.281;PFE1415w	S	56	ENIKYSSDKSIIN	48241	4	NO	YES	YES	other	UP	1,3,6,7,8	11,12
PF3D7_1222700	glideosome-associated protein 45	GAP45	2277.t00218;MAL12P1.218;PFL1090w	S	31	ENLKKQSEEIIEE	23631	0	NO	YES	YES	Acidic	ND	2,4,6
PF3D7_0506900	rhomboid protease ROM4	ROM4	MAL5P1.70;PFE0340c	S	182	ETKKSCSINDDER	86653	6	NO	YES	YES	Acidic	UP	1,3,6	12
PF3D7_1138400	guanylyl cyclase alpha	GCalpha	PF11_0395	S	4193	FAKKKHSSISSSK	496017	19	NO	YES	YES	Basic	ND	6
PF3D7_1252100	rhoptry neck protein 3	RON3	2277.t00499;MAL12P1.496;PFL2505c	S	1691	FDFKDKSDDDQST	263153	3	YES	YES	YES	Acidic	ND	6
PF3D7_1138400	guanylyl cyclase alpha	GCalpha	PF11_0395	T	698	FFKKKRTNISEDL	496017	19	NO	YES	YES	Acidic	ND	6,7
PF3D7_0407800	protein CINCH	CINCH	MAL4P2.14;PFD0385w	S	1934	FHEKNYSESKKSS	230122	0	NO	YES	YES	other	ND	6
PF3D7_0407800	protein CINCH	CINCH	MAL4P2.14;PFD0385w	S	1916	FIKKKVSSNLSNI	230122	0	NO	YES	YES	Basic	ND	1,2,3,4,5,6,7,8,9,10	11
PF3D7_0803200	filament assembling protein, putative		MAL8P1.146	S	26	FKKRDDSFLIYKE	86742	0	NO	YES	YES	Basic	ND	6,10
PF3D7_1222700	glideosome-associated protein 45	GAP45	2277.t00218;MAL12P1.218;PFL1090w	T	158	FTYRSVTPCDMNK	23631	0	NO	YES	YES	other	UP	1,2,6	11,12
PF3D7_0506900	rhomboid protease ROM4	ROM4	MAL5P1.70;PFE0340c	S	125	GDEKKESFLINKD	86653	6	NO	YES	YES	other	ND	6	11
PF3D7_0506900	rhomboid protease ROM4	ROM4	MAL5P1.70;PFE0340c	S	169	GDEKKESFSINED	86653	6	NO	YES	YES	Acidic	ND	6,9
PF3D7_0506900	rhomboid protease ROM4	ROM4	MAL5P1.70;PFE0340c	S	103	GDEKKKSFSINGD	86653	6	NO	YES	YES	Basic	ND	6
PF3D7_1133400	apical membrane antigen 1	AMA1	PF11_0344	S	610	GEEKRASHTTPVL	72041	1	YES	YES	YES	Basic	ND	3,6,7	11
PF3D7_1361800	glideosome-associated connector	GAC	MAL13P1.308	S	604	GLSRIESLKNILE	291019	0	NO	YES	YES	other	UNCHANGED	2,7,10	12
PF3D7_1410400	rhoptry-associated protein 1	RAP1	PF14_0102	S	104	GRSRVRSASAAAI	90052	0	YES	YES	YES	Basic	ND	2,3,4,5,6,7,10
PF3D7_0528400	palmitoyltransferase DHHC7	DHHC7	MAL5P1.281;PFE1415w	S	392	GYIKEYSEKSVEE	48241	4	NO	YES	YES	Acidic	UP	3,6,7	12
PF3D7_0802600	adenylyl cyclase beta	ACbeta	MAL8P1.150	S	1171	HKHKNYSYQTNKY	269539	0	NO	YES	YES	Basic	ND	6	12
PF3D7_0407800	protein CINCH	CINCH	MAL4P2.14;PFD0385w	S	390	IDNKQKSDDNQNN	230122	0	NO	YES	YES	Acidic	UP	1,6	12
PF3D7_0217500	calcium-dependent protein kinase 1	CDPK1	PF02_0166;PFB0815w	T	370	IGSKLTTLEERKE	60799	0	NO	YES	YES	Acidic	ND	6
PF3D7_0407800	protein CINCH	CINCH	MAL4P2.14;PFD0385w	S	1917	IKKKVSSNLSNIK	230122	0	NO	YES	YES	Basic	ND	1,2,3,4,5,6,7,8,10	11
PF3D7_1321500	3',5'-cyclic nucleotide phosphodiesterase beta	PDEbeta	MAL13P1.118;PF3D7_1321500.1;PF3D7_1321500.2	S	117	ILGKTKSIEFSFP	133167	6	NO	YES	YES	other	ND	3,6,7,10
PF3D7_0407800	protein CINCH	CINCH	MAL4P2.14;PFD0385w	S	120	IQEKKSSYGNNMF	230122	0	NO	YES	YES	Basic	ND	3,6,7,10
PF3D7_0506900	rhomboid protease ROM4	ROM4	MAL5P1.70;PFE0340c	S	239	ISSKRNSQKLSVY	86653	6	NO	YES	YES	Basic	ND	3
PF3D7_1209500	cGMP-specific 3',5'-cyclic phosphodiesterase alpha	PDEalpha	2277.t00096;MAL12P1.95;PF3D7_1209500.1;PF3D7_1209500.2;PFL0475w	T	486	ITKRKNTNINNAY	115411	6	NO	YES	YES	Basic	ND		11
PF3D7_1437300	conserved Plasmodium protein, unknown function		PF14_0353	T	203	IYRKKSTTSYENT	25486	0	NO	YES	YES	Basic	ND	10
PF3D7_0506900	rhomboid protease ROM4	ROM4	MAL5P1.70;PFE0340c	S	147	KDEKEKSFSINGD	86653	6	NO	YES	YES	Basic	ND	1,4,5,6
PF3D7_1138400	guanylyl cyclase alpha	GCalpha	PF11_0395	S	1417	KDFKSNSIIYNNQ	496017	19	NO	YES	YES	Basic	ND	6
PF3D7_0407800	protein CINCH	CINCH	MAL4P2.14;PFD0385w	T	1563	KEKKSLTHANSRT	230122	0	NO	YES	YES	Basic	ND		11
PF3D7_0802600	adenylyl cyclase beta	ACbeta	MAL8P1.150	T	563	KIKKRFTLLSTDK	269539	0	NO	YES	YES	Basic	ND	6,8	11
PF3D7_0407800	protein CINCH	CINCH	MAL4P2.14;PFD0385w	S	263	KKIKDTSSISNDY	230122	0	NO	YES	YES	Basic	ND	5,7
PF3D7_0802600	adenylyl cyclase beta	ACbeta	MAL8P1.150	T	192	KKKKNGTQNNDSD	269539	0	NO	YES	YES	Acidic	ND	6
PF3D7_1321500	3',5'-cyclic nucleotide phosphodiesterase beta	PDEbeta	MAL13P1.118;PF3D7_1321500.1;PF3D7_1321500.2	S	751	KLNKSFSNNDCIS	133167	6	NO	YES	YES	other	ND	1,3,6,9,10
PF3D7_0515700	glideosome-associated protein 40, putative	GAP40	MAL5P1.157;PFE0785c	S	445	KLSRNYSSKQHEM	51799	10	NO	YES	YES	other	UP	1,2,3,5,6,7	12
PF3D7_0803200	filament assembling protein, putative		MAL8P1.146	S	285	KMNKPFSEKVNKN	86742	0	NO	YES	YES	other	ND	6,10
PF3D7_0407800	protein CINCH	CINCH	MAL4P2.14;PFD0385w	S	1611	KSKKISSTYLGID	230122	0	NO	YES	YES	Basic	ND	6,7,8,10	11
PF3D7_1321500	3',5'-cyclic nucleotide phosphodiesterase beta	PDEbeta	MAL13P1.118;PF3D7_1321500.1;PF3D7_1321500.2	S	201	KTEKSNSVKLKDN	133167	6	NO	YES	YES	other	ND	7
PF3D7_1321500	3',5'-cyclic nucleotide phosphodiesterase beta	PDEbeta	MAL13P1.118;PF3D7_1321500.1;PF3D7_1321500.2	S	104	KVKKKNSYLKNLN	133167	6	NO	YES	YES	Basic	ND	6
PF3D7_0217500	calcium-dependent protein kinase 1	CDPK1	PF02_0166;PFB0815w	S	64	KVRKLGSGAYGEV	60799	0	NO	YES	YES	Basic	UP	1,2,3,4,5,6,9,10	11,12
PF3D7_0802600	adenylyl cyclase beta	ACbeta	MAL8P1.150	S	2031	KYEKDSSSTNPAK	269539	0	NO	YES	YES	Basic	ND	1,6
PF3D7_1443000	serine/threonine protein kinase	SRPK2	PF14_0408	S	740	KYMKDDSEITHDK	150094	0	NO	YES	YES	Acidic	ND	6
PF3D7_0501600	rhoptry-associated protein 2	RAP2	MAL5P1.17;PFE0080c	S	325	LFHKTYSIPNLKG	46738	0	YES	YES	YES	Basic	ND	7
PF3D7_1138400	guanylyl cyclase alpha	GCalpha	PF11_0395	S	989	LKYKSSSSWNSKA	496017	19	NO	YES	YES	Basic	ND	1
PF3D7_1138400	guanylyl cyclase alpha	GCalpha	PF11_0395	S	4177	LLNKKFSTQNYLV	496017	19	NO	YES	YES	Basic	ND	6,10	11
PF3D7_1138400	guanylyl cyclase alpha	GCalpha	PF11_0395	T	4178	LNKKFSTQNYLVK	496017	19	NO	YES	YES	Basic	ND	6
PF3D7_0934800	cAMP-dependent protein kinase catalytic subunit	PKAc	PFI1685w	S	15	LNKKKDSDSSEQV	40196	0	NO	YES	YES	Acidic	UP	1,4,6	11,12
PF3D7_0217500	calcium-dependent protein kinase 1	CDPK1	PF02_0166;PFB0815w	T	231	LRDRLGTAYYIAP	60799	0	NO	YES	YES	Basic	ND	6,7,10	12
PF3D7_0930300	merozoite surface protein 1	MSP1	PFI1475w	S	1582	MLGKLLSTGLVQN	195724	1	YES	YES	YES	Basic	DOWN	2,4,5,6,9	11,12
PF3D7_1138400	guanylyl cyclase alpha	GCalpha	PF11_0395	S	3198	MLKKNDSFEDAND	496017	19	NO	YES	YES	Acidic	ND	6
PF3D7_1321500	3',5'-cyclic nucleotide phosphodiesterase beta	PDEbeta	MAL13P1.118;PF3D7_1321500.1;PF3D7_1321500.2	S	82	MNERKNSLKDMSL	133167	6	NO	YES	YES	other	ND	2,6,7,10
PF3D7_0407800	protein CINCH	CINCH	MAL4P2.14;PFD0385w	S	371	MTSRHSSVKRSSV	230122	0	NO	YES	YES	Basic	ND	6
PF3D7_0506900	rhomboid protease ROM4	ROM4	MAL5P1.70;PFE0340c	S	17	NAEKKRSSIFSDL	86653	6	NO	YES	YES	Basic	ND	5,6,7,10
PF3D7_1138400	guanylyl cyclase alpha	GCalpha	PF11_0395	S	802	NDNKLNSYDKNIF	496017	19	NO	YES	YES	other	ND	2,3,5
PF3D7_0506900	rhomboid protease ROM4	ROM4	MAL5P1.70;PFE0340c	S	202	NEKKKNSIYSDTQ	86653	6	NO	YES	YES	Basic	ND	6
PF3D7_0407800	protein CINCH	CINCH	MAL4P2.14;PFD0385w	S	1753	NINRSMSSSKKQY	230122	0	NO	YES	YES	Basic	ND	6
PF3D7_0407800	protein CINCH	CINCH	MAL4P2.14;PFD0385w	S	1875	NISRNISNSDMEM	230122	0	NO	YES	YES	Acidic	ND	1,2,3,6,9
PF3D7_0506900	rhomboid protease ROM4	ROM4	MAL5P1.70;PFE0340c	S	254	NKLKKGSLLSPKV	86653	6	NO	YES	YES	Basic	ND	6
PF3D7_0802600	adenylyl cyclase beta	ACbeta	MAL8P1.150	S	31	NLSRNYSCDYTSD	269539	0	NO	YES	YES	Acidic	ND	6,10
PF3D7_0407800	protein CINCH	CINCH	MAL4P2.14;PFD0385w	T	695	NLYKRNTKICNLY	230122	0	NO	YES	YES	Basic	ND	10
PF3D7_0506900	rhomboid protease ROM4	ROM4	MAL5P1.70;PFE0340c	S	92	NNEKKESFSINGD	86653	6	NO	YES	YES	other	ND	1,4,5,6,8,9
PF3D7_1423300	serine/threonine protein phosphatase 7	PP7	PF14_0224	S	769	NNERHNSERRKRS	112583	0	NO	YES	YES	other	UP	3,6	12
PF3D7_0407800	protein CINCH	CINCH	MAL4P2.14;PFD0385w	T	276	NNKKNLTNILPFE	230122	0	NO	YES	YES	other	ND	1,2,3,4,5,6,7,8,10	12
PF3D7_0802600	adenylyl cyclase beta	ACbeta	MAL8P1.150	S	1630	NNNKKNSSSSNNN	269539	0	NO	YES	YES	Basic	ND	6
PF3D7_1138400	guanylyl cyclase alpha	GCalpha	PF11_0395	S	1261	NNNKQFSCDYMKN	496017	19	NO	YES	YES	other	ND	6
PF3D7_1138400	guanylyl cyclase alpha	GCalpha	PF11_0395	S	1329	NNRKIFSNQRTLY	496017	19	NO	YES	YES	Basic	ND	3,4,10
PF3D7_0407800	protein CINCH	CINCH	MAL4P2.14;PFD0385w	S	664	NQHKYPSYFQKNI	230122	0	NO	YES	YES	Basic	ND	3,6,10	11
PF3D7_1321500	3',5'-cyclic nucleotide phosphodiesterase beta	PDEbeta	MAL13P1.118;PF3D7_1321500.1;PF3D7_1321500.2	S	30	NRRRSNSNTINDQ	133167	6	NO	YES	YES	Basic	ND	1,2,4,6,7,10	12
PF3D7_1321500	3',5'-cyclic nucleotide phosphodiesterase beta	PDEbeta	MAL13P1.118;PF3D7_1321500.1;PF3D7_1321500.2	S	87	NSLKDMSLISDNV	133167	6	NO	YES	YES	other	ND	6
PF3D7_0407800	protein CINCH	CINCH	MAL4P2.14;PFD0385w	S	1700	NSYRRKSTNEMYV	230122	0	NO	YES	YES	Basic	ND	2,3,6,7,10
PF3D7_0810300	protein phosphatase PPM5, putative	PPM5	MAL8P1.109	S	24	NTRRRLSISTKID	63619	0	NO	YES	YES	Basic	ND	3,6,7
PF3D7_0802800	serine/threonine protein phosphatase 2B catalytic subunit A	CNA	PF08_0129	T	494	NVKKTDTNNNNNN	70074	0	NO	YES	YES	Basic	ND	6
PF3D7_1232500	CG2-related protein, putative		2277.t00313;MAL12P1.312;PFL1565c	T	623	NYIKYDTDDERAT	127119	0	NO	YES	YES	Acidic	ND	1,6,10
PF3D7_0930300	merozoite surface protein 1	MSP1	PFI1475w	T	1246	PEAKVTTVVTPPQ	195724	1	YES	YES	YES	Basic	ND		11
PF3D7_0302200	cytoadherence linked asexual protein 3.2	CLAG3.2	MAL3P1.2;PFC0110w	T	99	PLLKQGTEQLIDI	167488	0	YES	YES	YES	Acidic	ND	5	12
PF3D7_0302500	cytoadherence linked asexual protein 3.1	CLAG3.1	MAL3P1.5;PFC0120w	T	97	PLLKQGTEQLIDI	167240	0	YES	YES	YES	Acidic	ND	6
PF3D7_0930300	merozoite surface protein 1	MSP1	PFI1475w	T	116	PSSRSNTLPRSNT	195724	1	YES	YES	YES	Basic	DOWN		12
PF3D7_1423300	serine/threonine protein phosphatase 7	PP7	PF14_0224	T	164	QFSRVSTTSYESS	112583	0	NO	YES	YES	other	ND	6,7	12
PF3D7_0930300	merozoite surface protein 1	MSP1	PFI1475w	S	1026	QFVKSNSKVITGL	195724	1	YES	YES	YES	Basic	ND	7	11
PF3D7_0407800	protein CINCH	CINCH	MAL4P2.14;PFD0385w	S	1610	QKSKKISSTYLGI	230122	0	NO	YES	YES	Basic	UP	1,2,5,6,7,8,9,10	11,12
PF3D7_1140400	conserved Plasmodium protein, unknown function		PF11_0415	S	13	QNIKTASVNGSEE	18601	0	NO	YES	YES	Acidic	ND	1,2,3,4,5,6,7,9,10	12
PF3D7_0407800	protein CINCH	CINCH	MAL4P2.14;PFD0385w	S	1850	QNNKYLSSNSRLY	230122	0	NO	YES	YES	Basic	ND	1,6,10
PF3D7_0407800	protein CINCH	CINCH	MAL4P2.14;PFD0385w	S	1764	QYHKFKSDLGLIY	230122	0	NO	YES	YES	other	UP	1,2,3,4,5,6,7,8,9,10	11,12
PF3D7_1138400	guanylyl cyclase alpha	GCalpha	PF11_0395	S	1372	RKRKKSSGTYKGS	496017	19	NO	YES	YES	Basic	ND	6
PF3D7_1138400	guanylyl cyclase alpha	GCalpha	PF11_0395	T	1320	RMKRSQTCSNNRK	496017	19	NO	YES	YES	Basic	ND	6
PF3D7_0810300	protein phosphatase PPM5, putative	PPM5	MAL8P1.109	S	99	RSLKNRSSVAGVR	63619	0	NO	YES	YES	Basic	ND	6
PF3D7_1138400	guanylyl cyclase alpha	GCalpha	PF11_0395	S	1214	RSSKGISNNMDRY	496017	19	NO	YES	YES	other	ND	1,4,8
PF3D7_0407800	protein CINCH	CINCH	MAL4P2.14;PFD0385w	S	1940	SESKKSSQTISRK	230122	0	NO	YES	YES	Basic	ND	1,3,6
PF3D7_1138400	guanylyl cyclase alpha	GCalpha	PF11_0395	S	1459	SFNKRHSAVSFKQ	496017	19	NO	YES	YES	Basic	ND	1,6
PF3D7_1410400	rhoptry-associated protein 1	RAP1	PF14_0102	S	300	SFSRFFSKLNPFK	90052	0	YES	YES	YES	Basic	ND	7,10	11
PF3D7_1138400	guanylyl cyclase alpha	GCalpha	PF11_0395	S	828	SFVRDFSNNVSSK	496017	19	NO	YES	YES	Basic	ND	1,4,6
PF3D7_1410400	rhoptry-associated protein 1	RAP1	PF14_0102	S	146	SGLKSSSPSSTKS	90052	0	YES	YES	YES	Basic	ND	6
PF3D7_1232500	CG2-related protein, putative		2277.t00313;MAL12P1.312;PFL1565c	S	637	SIERSPSWSCVRS	127119	0	NO	YES	YES	Basic	ND	9,10
PF3D7_1138400	guanylyl cyclase alpha	GCalpha	PF11_0395	S	999	SKAKKSSYINLNS	496017	19	NO	YES	YES	Basic	ND	6,10
PF3D7_0407800	protein CINCH	CINCH	MAL4P2.14;PFD0385w	S	1686	SNEKKSSKINTYN	230122	0	NO	YES	YES	Basic	ND	3,10
PF3D7_0407800	protein CINCH	CINCH	MAL4P2.14;PFD0385w	S	992	SNHKSISNHKGKN	230122	0	NO	YES	YES	Basic	ND	3
PF3D7_0407800	protein CINCH	CINCH	MAL4P2.14;PFD0385w	S	974	SNHKSISNHKSIS	230122	0	NO	YES	YES	Basic	ND	3
PF3D7_0930300	merozoite surface protein 1	MSP1	PFI1475w	T	1030	SNSKVITGLTETQ	195724	1	YES	YES	YES	other	ND	7
PF3D7_0407800	protein CINCH	CINCH	MAL4P2.14;PFD0385w	S	1857	SNSRLYSKNDKLG	230122	0	NO	YES	YES	other	ND	3,6,10
PF3D7_1410400	rhoptry-associated protein 1	RAP1	PF14_0102	S	162	SNVKSASPHGESN	90052	0	YES	YES	YES	other	ND	6
PF3D7_1410400	rhoptry-associated protein 1	RAP1	PF14_0102	S	106	SRVRSASAAAILE	90052	0	YES	YES	YES	other	DOWN	6,7	12
PF3D7_1410400	rhoptry-associated protein 1	RAP1	PF14_0102	S	183	SSKRSASVAGIVG	90052	0	YES	YES	YES	Basic	UP	2,3,4,6,7,9	11,12
PF3D7_1410400	rhoptry-associated protein 1	RAP1	PF14_0102	S	154	SSTKSSSPSNVKS	90052	0	YES	YES	YES	Basic	ND	6
PF3D7_0515700	glideosome-associated protein 40, putative	GAP40	MAL5P1.157;PFE0785c	S	405	SVHKGTSHMDSSS	51799	10	NO	YES	YES	other	ND	2,6,10
PF3D7_1410400	rhoptry-associated protein 1	RAP1	PF14_0102	T	133	SVVKTSTPSGTQT	90052	0	YES	YES	YES	Basic	ND	5
PF3D7_0407800	protein CINCH	CINCH	MAL4P2.14;PFD0385w	T	1701	SYRRKSTNEMYVN	230122	0	NO	YES	YES	Basic	ND	1,3,6,7,10
PF3D7_0302200	cytoadherence linked asexual protein 3.2	CLAG3.2	MAL3P1.2;PFC0110w	T	1380	TEIKKQTSTYIDT	167488	0	YES	YES	YES	other	ND	7	12
PF3D7_0302500	cytoadherence linked asexual protein 3.1	CLAG3.1	MAL3P1.5;PFC0120w	T	1381	TEIKKQTSTYIDT	167240	0	YES	YES	YES	other	ND	7
PF3D7_1138400	guanylyl cyclase alpha	GCalpha	PF11_0395	T	456	TFFKKYTYFLNNR	496017	19	NO	YES	YES	Basic	ND	6,10	11
PF3D7_0407800	protein CINCH	CINCH	MAL4P2.14;PFD0385w	T	1948	TISRKKTRMSCLP	230122	0	NO	YES	YES	Basic	ND	6
PF3D7_0407800	protein CINCH	CINCH	MAL4P2.14;PFD0385w	S	1722	TKTKLPSKSNYIN	230122	0	NO	YES	YES	Basic	ND	2
PF3D7_0930300	merozoite surface protein 1	MSP1	PFI1475w	T	122	TLPRSNTSSGASP	195724	1	YES	YES	YES	Basic	ND	1,2,6	12
PF3D7_0407800	protein CINCH	CINCH	MAL4P2.14;PFD0385w	T	645	TNYKRETELYDKI	230122	0	NO	YES	YES	Acidic	ND	1,3,6
PF3D7_0407800	protein CINCH	CINCH	MAL4P2.14;PFD0385w	T	618	TRCRAGTLNQNGI	230122	0	NO	YES	YES	Basic	ND	6,7,8,10	11
PF3D7_0302200	cytoadherence linked asexual protein 3.2	CLAG3.2	MAL3P1.2;PFC0110w	S	1191	TYERKPSVHSFNR	167488	0	YES	YES	YES	Basic	UNCHANGED	4,9	11,12
PF3D7_0302500	cytoadherence linked asexual protein 3.1	CLAG3.1	MAL3P1.5;PFC0120w	S	1192	TYERKPSVHSFNR	167240	0	YES	YES	YES	Basic	UNCHANGED	4,6,9	11,12
PF3D7_1321500	3',5'-cyclic nucleotide phosphodiesterase beta	PDEbeta	MAL13P1.118;PF3D7_1321500.1;PF3D7_1321500.2	S	1125	VDKKKKSYIDLTL	133167	6	NO	YES	YES	Basic	ND	2,6
PF3D7_0934800	cAMP-dependent protein kinase catalytic subunit	PKAc	PFI1685w	T	189	VETRTYTLCGTPE	40196	0	NO	YES	YES	other	UP	1,5,6,9,10	11,12
PF3D7_1321500	3',5'-cyclic nucleotide phosphodiesterase beta	PDEbeta	MAL13P1.118;PF3D7_1321500.1;PF3D7_1321500.2	S	28	VGNRRRSNSNTIN	133167	6	NO	YES	YES	Basic	ND	4,5,6,8,10	12
PF3D7_1138400	guanylyl cyclase alpha	GCalpha	PF11_0395	S	3402	VNLKDLSLNDLPN	496017	19	NO	YES	YES	other	ND	6
PF3D7_0407800	protein CINCH	CINCH	MAL4P2.14;PFD0385w	S	1788	VPKKYYSVDYSNE	230122	0	NO	YES	YES	Acidic	UP	2,6,7,10	12
PF3D7_1436600	cGMP-dependent protein kinase	PKG	PF14_0346	T	695	VQGRAYTLVGTPH	97692	0	NO	YES	YES	Basic	UP	1,2,5,6,7,9	11,12
PF3D7_1410400	rhoptry-associated protein 1	RAP1	PF14_0102	S	322	VSKKTFSGIGFNL	90052	0	YES	YES	YES	Basic	ND	6,7
PF3D7_0810300	protein phosphatase PPM5, putative	PPM5	MAL8P1.109	S	65	VTTRRISENEVQE	63619	0	NO	YES	YES	Acidic	UP	2,3,4,6,7,10	12
PF3D7_1232500	CG2-related protein, putative		2277.t00313;MAL12P1.312;PFL1565c	S	321	YNEKELSLENLHI	127119	0	NO	YES	YES	other	ND	6
PF3D7_1138400	guanylyl cyclase alpha	GCalpha	PF11_0395	S	658	YNNKHISLNSRSK	496017	19	NO	YES	YES	Basic	ND	1,4,6
PF3D7_0803200	filament assembling protein, putative		MAL8P1.146	S	452	YNSKKSSNMEYEK	86742	0	NO	YES	YES	Acidic	ND	6
PF3D7_0929400	high molecular weight rhoptry protein 2	RhopH2	PFI1445w	S	467	YRRKRVSNITNDM	162663	0	YES	YES	YES	Basic	ND	4
PF3D7_1138400	guanylyl cyclase alpha	GCalpha	PF11_0395	T	2362	YSKKYDTNVIREH	496017	19	NO	YES	YES	other	ND		11
PF3D7_1321500	3',5'-cyclic nucleotide phosphodiesterase beta	PDEbeta	MAL13P1.118;PF3D7_1321500.1;PF3D7_1321500.2	S	731	YVSKSKSNFAGEE	133167	6	NO	YES	YES	Acidic	ND	6,7,10

## Sheet: PKA substrate proteins 
Gene ID PlasmoDB	Gene name	Gene Symbol	Previous ID(s)	Molecular Weight	# TM Domains	SignalP Peptide	PKA interaction (from STRING db)	PKA substrate protein
PF3D7_1138400	guanylyl cyclase alpha	GCalpha	PF11_0395	496017	19	NO	YES	YES
PF3D7_0515700	glideosome-associated protein 40, putative	GAP40	MAL5P1.157;PFE0785c	51799	10	NO	YES	YES
PF3D7_1361800	glideosome-associated connector	GAC	MAL13P1.308	291019	0	NO	YES	YES
PF3D7_1222700	glideosome-associated protein 45	GAP45	2277.t00218;MAL12P1.218;PFL1090w	23631	0	NO	YES	YES
PF3D7_1409400	conserved protein, unknown function		PF14_0091;PF14_0092	30538	4	NO	YES	YES
PF3D7_0506900	rhomboid protease ROM4	ROM4	MAL5P1.70;PFE0340c	86653	6	NO	YES	YES
PF3D7_0802600	adenylyl cyclase beta	ACbeta	MAL8P1.150	269539	0	NO	YES	YES
PF3D7_0407800	protein CINCH	CINCH	MAL4P2.14;PFD0385w	230122	0	NO	YES	YES
PF3D7_0810300	protein phosphatase PPM5, putative	PPM5	MAL8P1.109	63619	0	NO	YES	YES
PF3D7_0302200	cytoadherence linked asexual protein 3.2	CLAG3.2	MAL3P1.2;PFC0110w	167488	0	YES	YES	YES
PF3D7_0302500	cytoadherence linked asexual protein 3.1	CLAG3.1	MAL3P1.5;PFC0120w	167240	0	YES	YES	YES
PF3D7_1133400	apical membrane antigen 1	AMA1	PF11_0344	72041	1	YES	YES	YES
PF3D7_0528400	palmitoyltransferase DHHC7	DHHC7	MAL5P1.281;PFE1415w	48241	4	NO	YES	YES
PF3D7_1252100	rhoptry neck protein 3	RON3	2277.t00499;MAL12P1.496;PFL2505c	263153	3	YES	YES	YES
PF3D7_0803200	filament assembling protein, putative		MAL8P1.146	86742	0	NO	YES	YES
PF3D7_1410400	rhoptry-associated protein 1	RAP1	PF14_0102	90052	0	YES	YES	YES
PF3D7_0217500	calcium-dependent protein kinase 1	CDPK1	PF02_0166;PFB0815w	60799	0	NO	YES	YES
PF3D7_1321500	3',5'-cyclic nucleotide phosphodiesterase beta	PDEbeta	MAL13P1.118;PF3D7_1321500.1;PF3D7_1321500.2	133167	6	NO	YES	YES
PF3D7_1209500	cGMP-specific 3',5'-cyclic phosphodiesterase alpha	PDEalpha	2277.t00096;MAL12P1.95;PF3D7_1209500.1;PF3D7_1209500.2;PFL0475w	115411	6	NO	YES	YES
PF3D7_1437300	conserved Plasmodium protein, unknown function		PF14_0353	25486	0	NO	YES	YES
PF3D7_1443000	serine/threonine protein kinase	SRPK2	PF14_0408	150094	0	NO	YES	YES
PF3D7_0501600	rhoptry-associated protein 2	RAP2	MAL5P1.17;PFE0080c	46738	0	YES	YES	YES
PF3D7_0934800	cAMP-dependent protein kinase catalytic subunit	PKAc	PFI1685w	40196	0	NO	YES	YES
PF3D7_0930300	merozoite surface protein 1	MSP1	PFI1475w	195724	1	YES	YES	YES
PF3D7_1423300	serine/threonine protein phosphatase 7	PP7	PF14_0224	112583	0	NO	YES	YES
PF3D7_0802800	serine/threonine protein phosphatase 2B catalytic subunit A	CNA	PF08_0129	70074	0	NO	YES	YES
PF3D7_1232500	CG2-related protein, putative		2277.t00313;MAL12P1.312;PFL1565c	127119	0	NO	YES	YES
PF3D7_1140400	conserved Plasmodium protein, unknown function		PF11_0415	18601	0	NO	YES	YES
PF3D7_1436600	cGMP-dependent protein kinase	PKG	PF14_0346	97692	0	NO	YES	YES
PF3D7_0929400	high molecular weight rhoptry protein 2	RhopH2	PFI1445w	162663	0	YES	YES	YES
